# Supplementary material for: A MicroRNA Gene Panel Predicts the Vaginal Microbiota Composition
Source: mSystems. 2021 May 4;6(3):e00175-21. doi: 10.1128/mSystems.00175-21 (PMC8269211; doi:10.1128/mSystems.00175-21)
Supplement: TABLE S1 [file msystems.00175-21-st001.xlsx]

## Sheet: RA24C.out
Supplemental Table 1. Differential miRNA gene expression list
X50HpLp	X55HpLp	X31HnLp	X32HpLp	X77HpLp	X10HnLp	X1HnLp	X20HnLp	X74HpLp	X131HpLp	X147HpLp	X971HnLp	X439HnLp	X930HpLp	X462HpLp	X885HnLp	X611HpLp	X2977HnLp	X998HpLp	X937HpLp	X858HpLp	X116HpLp	X852HnLp	X151HnLp	X107HnLp	X456HnLp	X452HnLp	X15HnLp	X75HpLn	X21HnLn	X56HnLn	X2HnLn	X16HnLn	X37HpLn	X144HpLn	X172HnLn	X974HnLn	X585HnLn	X105HpLn	X24HpLn	X80HpLn	X881HnLn	X868HpLn	X488HnLn	X347HnLn	X149HpLn	X949HpLn	X585HpLn	X498HpLn	X484HpLn
674.83	207.23	3083.83	748.32	1154.04	189.37	1591.49	6796.46	1135.63	2941.05	1170.44	955.43	1551.51	621.18	576.21	359.96	670.18	1746.94	1362.92	2743.09	3404.6	1217.29	2856.85	1793.02	1382.39	154.92	199.16	4423.31	13905.1	38655.2	1974.73	19621.3	6809.42	8897.47	31248.3	8526.49	5627.27	5239.91	29721.6	27929.4	35433.6	9474.79	16314.5	9313.68	6522.9	75454.1	24265.9	70455	8710.49	1864.89
29.68	18.95	53.34	29.76	60.37	16.04	54.05	345.05	34.06	94.16	39.34	55.32	55.07	27.67	48.83	22.29	33.05	62.15	54.66	77.52	98.61	47.65	71.98	54.73	50.34	21.24	19.35	177.31	308.56	699.53	86.47	588.1	214.1	281.51	841.01	238.86	317.52	120.97	969.14	1282.83	1737.76	361.72	862.76	387.61	86.48	2434	922.26	1557.04	216.1	103.78
148.05	145.98	306.02	290.67	598.95	67.56	258.37	607.2	350.84	446.18	309.43	478.11	277.26	144.59	436.55	169.16	208.48	787.59	428.96	341.1	486.73	277.01	694.28	232.69	510.72	141.18	160.47	406.11	1458.42	4047.01	413.09	1461.46	703.65	954.52	3125.13	984.39	2802.05	820.1	4999.75	2286.78	5146.02	807.56	2969.87	442.98	760.76	5620.58	2741.24	6907.15	695.41	525.08
18.69	16.57	6.52	36.56	33.46	11.02	24.43	71.58	21.39	58.17	23.36	24.5	26.89	22.31	32.23	49.17	23.39	89.27	36.84	23.85	22.76	9.3	35.43	11.76	39.29	27.49	35.28	61.01	146.91	646.58	98.96	282.56	327.61	351.32	388.19	132.48	317.52	52.48	134.55	199.86	325.13	117.77	197.99	73.83	52.04	311.88	98.93	209.31	43.68	41.82
122.15	35.87	261.24	120.25	176.35	25.91	183.88	1705.27	119.03	427.05	86.77	79.82	507.14	60.69	61.53	125.23	261.36	261.02	278.05	299.35	366.63	160.01	747.43	544.43	109.27	54.97	17.07	1380.38	1607.78	8827.93	585.92	777.95	461.63	2659.23	1994.62	747.59	1564.42	570.15	3804.42	3072.28	2718.76	1127.22	4484.2	1795.3	1369.08	3512.01	2023.22	2593.37	2144.86	285
17.51	8.37	14.92	18.99	15.18	11.24	22.34	120.94	18.63	78.83	18.66	9.48	58.91	7.59	17.58	21.64	26.95	41.81	35.65	28.62	40.46	10.46	78.62	26.35	24.55	11.24	20.49	106.77	98.33	681.77	46.61	311.47	226.18	347.59	245.96	108.14	92.71	39.14	191.1	237.04	162.57	168.24	147.59	198.11	153.91	162.72	76.59	199.1	213.8	30.98
134.23	43.65	367.9	150.53	282.54	38.75	542.14	614.74	212.6	447.46	179.97	94.83	218.35	85.68	178.72	55.08	108.81	394.36	209.13	429.35	943.12	92.98	492.75	208.37	171.88	23.74	50.08	417.55	849.6	6527.5	383.89	1722.6	929.72	1340.49	3334.46	1486.02	1545.88	765.84	3010.77	2858.48	4097.76	1093.57	1324.74	979.48	238.2	9871.61	2425.31	5380.74	675.87	291.19
9.9	10.8	7.05	17.02	8.44	7.21	9.51	15.63	8.29	12.78	10.52	15.81	16.65	9.82	12.7	19.67	10.17	38.42	13.07	17.89	7.59	7.75	24.36	5.68	12.28	19.99	17.07	19.07	140.99	814.75	11.64	34.91	58.8	126.51	798.18	76.38	53.31	17.79	76.05	325.36	1081.9	44.86	370.78	27.07	41.78	1023.77	379.75	2174.76	21.84	13.94
15.83	18.59	23.67	26.08	24.18	17.78	16.74	38.48	19.63	31.27	23.55	22.92	25.61	12.94	29.3	23.6	23.9	73.45	29.71	34.59	51.83	25.18	47.61	23.92	27.01	16.24	22.76	38.13	114.14	140.99	23.97	139.51	99.7	48.26	162	65.45	162.24	62.26	278.85	250.99	532.54	128.99	226.79	65.22	72.56	393.24	156.37	495.19	42.53	37.17
316.62	121.71	1703.6	593.48	805.8	93.98	1012.76	3685.74	1012.28	2264.4	1016.97	839.26	813.85	265.52	444.36	247.18	522.21	1125.45	1233.41	1519.43	1385.61	856.99	1859.17	678.21	1111.07	81.21	130.88	2055.31	5901.72	16797	1182.72	8282.5	3718.87	6136.06	17464.8	3677.69	4123.11	2292.18	15650.6	9672.34	13448	2492.78	8861.61	1294.49	2369.5	19573.7	9209.81	22288.7	3515	930.89
129.79	56.64	690.08	355.59	538.68	36.71	314.55	971.5	286.05	478.45	274.88	316.11	319.52	120.04	259.78	114.09	129.15	623.74	552.54	733.48	713.03	373.87	915.74	318.23	423.56	43.73	77.39	812.21	4419.88	2540.31	756.89	2165.16	1035.79	777.23	6208.28	1681.47	2245.81	1450.74	6495.39	4066.94	8189.91	905.7	5249.77	367.92	493.98	7078.27	4828.29	7438.08	1435.66	600.98
29.89	15.36	45.86	57.37	63.81	18.97	78.12	280.67	69.94	162.91	49.38	27.66	111.42	8.48	35.16	27.54	61.53	89.27	55.85	76.33	53.1	30.22	142.84	100.94	38.06	9.99	19.35	186.85	156.09	1340.43	112.22	585.05	340.84	530.44	484.98	197.44	231.77	86.28	407.55	353.24	504.51	154.22	643.17	258.41	199.35	508.5	204.24	316.51	263.22	61.96
18.47	11.86	22.15	21.7	16.79	13.61	24.88	74.11	20.49	49.02	18.63	20.55	39.06	11.16	29.3	15.08	32.54	31.64	20.2	16.7	37.93	15.88	39.86	44.59	19.64	18.74	21.62	64.82	63.05	358.1	20.3	185.14	198.46	161.49	144.14	47.16	78.8	35.58	97.5	190.57	162.57	95.34	98.4	100.9	94.55	155.94	124.46	173.57	93.11	30.98
10.06	9.19	12.35	20.75	19.74	6.86	18.02	46.13	11.47	28.72	14.75	25.29	44.82	12.94	50.78	22.29	27.97	48.59	32.08	39.36	35.4	27.12	56.47	19.86	19.64	11.24	9.1	59.1	60.01	179.27	20.64	128.77	128.17	64.52	181.86	39.98	201.64	66.71	235.95	343.95	224.23	86.92	193.19	68.91	26.38	366.12	178.71	209.31	60.92	44.92
39.8	14.36	116.34	42.04	85.27	17.05	105.11	526.67	74.16	197.41	72.32	49.79	153.68	29.9	36.14	53.11	65.59	98.31	112.88	152.66	171.94	80.2	277.93	134.18	73.66	29.98	17.07	486.18	358.72	1123.82	120.39	323.91	313.61	747.03	541.07	289.8	444.99	284.63	1086.14	1631.42	1552.78	291.62	1015.16	285.48	195.69	1647.53	976.51	760.65	467.82	125.46
45.22	30.48	109.3	108.18	144.88	24.74	116.25	300.52	112.31	237.28	94.2	94.04	78.76	37.93	99.62	43.27	55.42	160.46	115.26	101.38	108.72	48.04	139.52	87.97	109.27	26.24	33	181.13	477.5	1118.2	100.97	750.14	313.8	485.26	1378.09	507.45	482.07	148.54	1072.49	855.22	1278.1	344.89	769.17	302.7	125.33	1769.57	651.01	1220.11	231.04	88.29
20.25	14.41	50.28	31.64	29.63	15.68	42.75	188	36.26	100.03	35.69	22.13	24.97	12.94	23.44	18.36	19.32	30.51	29.71	34.59	40.46	24.41	52.04	38.51	39.29	11.24	17.07	74.36	171.71	719.23	38.76	355.61	278.17	306.63	447.93	125.33	88.07	58.71	269.1	316.06	274.68	128.99	219.59	131.66	87.22	406.8	201.05	439.04	134.49	23.23
90.27	26.23	136.85	79.6	140.23	22.92	195.23	1988	88.42	366.51	99.85	71.91	274.06	53.1	53.71	66.88	147.97	108.48	158.04	188.44	292.04	88.72	393.09	266.34	99.44	52.47	22.76	1119.17	1000.02	4195.76	292.08	1597.79	461.12	1665.33	3203.96	725.02	934.02	355.79	4430.36	1185.22	1384.61	776.71	1457.94	872.43	433.15	4298.49	1681.76	2884.36	966.68	154.89
79.1	40.65	92.01	112.39	85.23	93.54	103.36	333.16	62.41	156.28	91.54	96.41	101.17	56.23	136.73	64.91	67.63	153.68	125.95	163.39	160.56	53.46	158.35	60.81	127.68	97.45	103.57	224.98	438.04	561.05	159.49	921.83	523.14	312.65	867.92	347.93	451.94	166.33	542.1	892.4	857.67	322.46	249.59	196.88	91.61	976.31	478.68	724.92	150.58	139.4
17.99	17.99	17.99	17.99	17.99	17.99	26.66	31.56	17.99	40.3	21.25	16.6	21.13	10.71	16.6	24.26	21.36	41.81	27.33	22.66	32.87	12.79	33.22	16.22	27.01	27.49	27.31	24.79	39.11	60.57	17.99	251.73	269.84	48.38	118.5	52.1	55.62	24.91	115.05	144.09	291.5	100.94	103.2	35.68	33.71	237.3	86.16	199.1	44.83	23.23
29.57	14	13.92	27.51	19.74	16.56	30.5	65.02	22.1	63.03	15.4	19.76	41.62	13.83	29.3	13.11	32.03	24.86	23.77	28.62	41.72	8.91	43.19	137.02	22.1	12.49	19.35	104.86	76.08	288.81	49.79	163.24	144.1	184.55	113.01	89.44	81.12	64.93	136.5	125.49	106.51	72.9	418.78	31.99	44.71	149.16	149.99	142.94	83.91	52.66
34.22	18.98	21.32	44.94	33.22	34.99	58.19	171.42	23.14	178.12	24.89	17.39	67.87	11.6	29.3	38.68	55.42	93.79	53.47	45.32	55.63	16.27	179.38	29.59	40.51	36.23	27.31	158.25	127.02	699.85	100.79	268.07	287.36	510.06	258.7	127.62	143.69	56.04	183.3	357.89	341.95	266.38	211.19	236.26	271.18	189.84	79.78	224.62	242.53	46.47
19.35	13.75	11.42	28.68	31.42	12.11	19.34	28.18	19.31	29.24	14.82	20.55	23.69	9.37	27.35	19.67	20.85	61.02	16.64	22.66	20.23	10.46	29.9	66.48	23.33	8.75	17.07	36.23	65.46	197.71	25.13	147.48	286.07	80.98	109.1	50.88	88.07	27.57	72.15	106.9	140.14	75.71	81.6	30.76	23.45	162.72	60.63	122.52	28.74	29.43
11.8	8.78	25.91	14.69	24.89	7.49	14.89	113.31	15.41	54.66	28.81	26.87	34.58	8.48	33.21	19.01	25.42	81.36	30.89	50.09	55.63	14.33	59.79	45.81	31.92	19.99	20.49	83.89	123.22	144.96	22.53	240.98	107.63	54.03	434.86	112.22	206.27	72.94	542.1	306.76	403.61	151.42	207.59	65.22	43.97	583.08	296.78	551.35	83.91	27.88
55.28	22.46	93.46	60.6	89.5	27.61	189.27	989.27	87.92	311.58	94.62	48.21	168.41	30.79	71.29	72.12	118.98	274.58	128.33	203.94	211.13	58.11	390.88	174.32	74.89	68.72	38.69	619.64	330.24	1394.56	177.02	592.26	827.6	1016.32	756.78	356.81	1379.01	352.23	1807.63	1352.55	1676.1	527.16	1321.14	339.62	263.85	2115.34	788.23	1332.42	381.62	168.83
125.43	37.65	364.08	135.26	227.69	44.06	295.88	1586.85	231.22	491.23	156.07	91.67	334.25	58.01	121.1	93.1	169.32	201.13	300.63	347.06	275.6	235.55	410.81	336.88	227.12	73.71	28.45	713.07	629.82	2435.49	385.4	808.1	807.51	1300.4	715.71	532.97	1080.03	595.06	1696.48	2296.08	1603.23	518.74	1439.94	599.26	424.36	1647.53	1467.95	1046.54	531.04	247.83
17.18	14.59	11.73	23.6	28.98	18.91	70.29	198.82	31.83	106.27	45.13	25.29	23.69	16.96	23.44	25.57	14.24	53.11	27.33	27.43	27.81	9.3	65.33	14.19	42.97	28.74	29.59	36.23	249.19	235.13	78.27	1143.13	434.81	223.25	347.19	324.38	60.26	68.49	118.95	227.75	201.8	148.61	118.79	56.6	33.71	488.16	299.97	214.41	31.04	66.6
123.73	31.65	491.92	114.94	147.15	21.65	241.39	3560.43	206.05	772.76	176.96	131.18	562.2	89.25	65.43	145.56	331.53	276.84	330.33	605.86	409.61	408.73	585.77	588.62	166.97	71.21	31.87	2646.36	1077.67	7018.75	556.79	1801.11	980.43	5973.96	2086.6	867.91	2199.46	517.68	2687.08	3681.16	2825.27	1256.2	4654.6	1448.3	1227.62	3288.27	3006.11	2108.39	1735.66	518.88
16.13	10.58	7.79	16.52	15.88	13.82	11.66	42.49	6.5	40.69	5.01	11.85	44.82	6.25	22.46	20.33	26.95	33.9	23.77	33.39	37.93	4.65	81.94	32.43	4.91	12.49	6.83	158.25	65.8	421.95	34.16	67.77	63.57	123.74	83.75	33.32	106.61	21.35	136.5	111.55	89.69	103.75	172.79	177.19	122.4	162.72	47.87	127.63	218.39	30.98
29.7	42.64	126.24	42.55	46.41	26.03	51.74	105.02	300.53	52.15	146.3	59.27	51.23	24.99	42.97	186.86	26.44	88.14	49.91	120.46	42.98	127.46	95.23	24.73	79.8	83.71	51.21	148.71	5259.04	19955.5	80.43	442.07	311.76	3123.47	11544.5	2631.81	162.24	115.63	688.34	3388.34	4114.58	100.94	3112.66	114.44	208.15	2230.6	775.46	3226.4	172.42	44.92
11.6	9.34	10.12	16.03	12.63	9.74	18.84	23.28	9.4	66.88	20.89	15.81	13.45	10.26	45.9	22.95	11.19	94.92	30.89	31.01	13.91	12.4	26.58	6.08	28.24	19.99	12.52	57.2	271.6	124.71	15.01	131.51	215.6	72.85	400.59	51.24	166.87	26.68	89.7	120.85	829.64	44.86	472.78	27.07	186.89	549.18	118.07	444.14	44.83	18.59
8.32	5.76	13.73	11.43	20.5	4.99	17.96	136.55	15.13	20.72	11.3	23.71	54.43	12.94	22.46	18.36	49.83	37.29	68.92	82.29	77.12	42.23	137.31	90.81	41.74	17.49	7.97	221.17	81.12	360.84	43.03	107.12	100.47	138.1	178.59	87.76	199.32	112.96	637.64	316.06	285.89	61.69	463.18	84.9	32.98	366.12	296.78	280.78	145.98	94.48
38.46	21.23	75.19	48.22	73.32	28.68	119.13	511.35	71.94	140.73	65.28	51.37	123.58	31.24	44.92	44.59	76.27	101.7	108.13	98.99	111.25	43	213.71	110.26	66.3	38.73	26.18	373.69	226.66	871.33	139.65	281.26	320.34	493.26	347.56	247.41	602.59	146.76	637.64	636.77	582.99	221.52	728.37	130.43	103.34	583.08	392.52	229.73	165.52	119.27
52.77	20.89	139.96	64.9	107.44	22.56	185.42	472.2	142.35	197.23	107.69	97.99	187.62	31.68	107.43	103.59	164.75	291.53	159.23	174.13	192.16	113.52	400.85	129.72	116.63	28.74	33	251.67	251.51	1753.02	221.17	228.77	358.41	1099.2	364.51	249.5	966.46	327.33	811.19	1208.46	885.7	274.79	1100.35	221.49	383.31	1050.89	354.22	862.76	309.2	181.22
30.17	22.06	80.98	55.86	95.21	17.36	81.88	646.32	62.26	139.84	76.14	90.09	139.59	45.96	65.43	43.93	104.75	100.57	149.72	186.05	175.73	102.67	241.39	220.12	96.99	32.48	22.76	547.19	444.87	1488.35	162.81	272.05	475.8	437.55	694.27	414.91	516.84	280.19	1462.49	613.53	611.02	154.22	1111.15	116.9	98.94	874.61	670.15	765.76	239.08	192.06
116.37	51.65	498.33	174.06	277.16	44.12	257.45	544.21	281.71	444.13	228.62	199.15	145.35	95.5	198.25	74.75	112.37	384.19	291.12	335.13	441.22	229.74	367.63	168.64	220.99	44.98	68.28	324.12	1275.01	2485.26	285.47	1680.64	787.09	1103.87	3471.96	813.93	920.11	409.16	2560.33	1566.35	2074.11	529.96	1612.73	247.33	189.82	4196.79	2728.48	2618.9	454.03	297.39
273.83	78.32	773.35	195.65	353.93	56.11	655.86	2183.56	505.88	1182.35	377.79	301.09	899.02	190.1	234.39	231.45	488.65	482.5	548.97	935.04	863.48	539.68	1221.36	897.12	331.48	43.73	39.83	1658.74	1182.25	12975.1	932.15	1830.48	685.42	3645.76	2207.41	1393.53	1629.31	1253.27	3246.72	4206.38	4585.46	1396.4	3713.84	1552.89	1423.31	5695.16	2304.05	2481.06	2175.9	653.64
28.49	17.72	18.97	33.84	41.39	18.98	61.72	111.36	32.54	91.84	35.92	41.09	42.26	12.05	75.2	45.24	54.92	88.14	47.53	52.48	67	19.37	118.48	32.43	30.69	26.24	25.04	125.84	103.48	478.62	45.16	323.81	347.1	320.06	248.25	137.87	243.35	62.26	253.5	246.34	246.65	98.14	211.19	72.6	89.42	325.44	95.74	245.04	68.97	54.21
887.52	821.89	1722.99	1038.22	2806.34	219.31	2356.47	5174.69	2756.33	2868.52	1588.22	902.48	1069.34	520.77	1757.92	489.78	715.94	2262.2	1265.49	1313.1	1830.62	968.95	2562.31	1002.93	955.15	387.31	488.24	2341.3	5291.74	16509.1	1746.05	9007.99	3218.69	7434.83	13318.6	7288.73	8195.23	2929.05	10857.5	10495	16676.9	3519.05	6554.11	1645.18	1746.53	26272.3	10170.4	26771	2988.56	1465.27
258.87	72.22	546.82	418.64	1020.64	81.91	891.55	15142.5	717.82	1388.19	466.05	243.4	972.01	116.47	248.06	295.7	1011.88	771.77	838.91	1091.27	811.64	582.3	2593.32	1805.18	407.6	381.06	75.11	7593.99	3009.28	17743.8	2029.13	4129.76	2568.08	12260.8	9946.17	3168.83	8999.46	1458.74	16637.2	3379.04	2634.67	1511.37	9523.98	1048.39	1061.99	8088.48	6688.76	5258.22	2429.93	1352.2
18.07	10.45	12.81	20.39	23.03	18.63	24.6	51.27	13.07	37.2	16.47	18.18	24.33	11.6	28.32	20.33	23.9	54.24	23.77	23.85	18.96	9.3	32.11	21.89	31.92	23.74	26.18	47.66	63.52	167.7	18.6	148.68	199.22	62.51	87.49	57.7	76.48	31.13	107.25	199.86	179.38	81.32	86.4	44.3	27.12	142.38	95.74	97	22.99	32.53
829.26	489.97	5394.8	1221.37	2110.17	202.81	1919.76	6580.27	3805.26	3118.8	3288.25	2036.51	1327.39	983.54	1041.08	665.5	997.13	1623.77	1339.16	4046.65	3302.19	1983.23	1752.87	1180.48	1271.9	258.62	358.49	4716.93	16268.8	68444	2912.9	21064.8	8958.62	16560.5	28337	17156.2	3886.71	4085.37	17366.5	25335.9	15993	6123.99	14689.8	1515.98	2304.27	40089.8	23126.7	20154.8	4726.52	3035.86
24.6	24.62	20.9	43.83	37.67	29.05	32.15	140.24	23.5	107.45	20.23	22.92	34.58	13.39	24.42	26.88	31.02	50.85	33.27	27.43	49.31	13.56	32.11	98.51	27.01	27.49	14.8	91.52	106.73	603.61	40.21	271.63	445.32	165.83	285.83	175.28	108.93	79.16	306.15	441.55	381.19	168.24	130.79	79.98	54.24	406.8	114.88	285.88	74.71	24.78
79.86	95.62	68.14	108.26	92.96	75.73	137.61	122.2	81.71	260.08	107.86	120.91	124.86	77.2	175.79	105.56	80.85	138.99	125.95	127.61	130.22	55.79	141.74	50.67	142.41	98.7	101.29	305.06	248.98	474.24	55.82	844.68	1485.86	278.89	703.51	242.07	419.5	140.54	306.15	780.85	947.36	493.51	181.19	244.87	102.61	1084.79	494.64	842.34	149.43	171.93
14.06	6.65	7.36	11	12.58	8.09	33.06	40.88	19.08	56.65	7.61	8.69	45.46	6.69	8.79	23.6	34.58	29.38	21.39	19.08	17.7	7.75	97.44	25.13	7.37	8.75	6.83	116.3	33.41	350.54	39.97	131.81	178.47	227.99	52.25	53.13	104.29	16.01	62.4	111.55	61.66	151.42	189.59	145.2	63.76	27.12	57.44	66.37	145.98	27.88
107.11	30.34	572.24	185.48	271.99	32.86	414.26	845.51	290.72	521.02	338.13	177.02	160.72	71.85	111.34	56.39	94.58	377.41	194.87	585.59	529.72	204.17	468.39	177.96	219.76	31.23	61.46	396.57	1449.06	4067.69	309.55	2173.35	1649.69	1666.29	3915.52	1879.6	850.58	657.32	1946.08	2816.65	1563.99	616.89	991.16	252.25	312.95	5620.58	2597.64	3190.66	751.74	269.51
87.37	45.38	351.57	135.67	271.88	29.18	213.59	613.37	220.89	423.17	174.16	131.97	172.89	71.85	170.91	56.39	141.87	266.67	232.9	212.29	233.88	164.66	411.92	169.86	227.12	37.48	34.14	354.63	770.75	2019.43	186.29	857.81	695.86	993.64	916.79	321.51	718.47	313.99	1407.89	1598.89	1580.8	325.27	988.76	243.64	246.26	1959.41	1356.26	1546.83	477.02	221.49
17.86	14.04	11.91	27.65	16.45	14.5	24.71	95.89	10.78	58.11	21.88	13.43	37.14	6.69	17.58	26.23	31.53	50.85	26.14	23.85	29.08	8.52	46.51	27.97	23.33	18.74	27.31	81.98	62.42	352.43	22.8	285.16	250.1	112.1	164.75	56.34	67.21	27.57	89.7	111.55	162.57	106.55	153.59	168.58	48.37	74.58	60.63	86.79	82.76	21.68
18.94	16.33	12.79	39.52	25.52	19.68	33.53	22.68	10.6	26.55	22.91	27.66	18.57	12.5	27.35	23.6	17.8	28.25	17.82	38.16	17.7	8.14	23.25	10.13	22.1	17.49	22.76	53.38	105.4	214.03	20.11	211.07	145.45	52.16	205.82	43.69	55.62	27.57	81.9	162.68	241.04	86.92	87.6	51.68	18.32	433.92	73.4	148.05	19.54	30.98
29.63	16.34	79.76	50.01	102.43	12.89	95.38	428.28	83.26	138.51	57.96	65.59	87.08	34.36	74.22	43.27	81.87	150.29	108.13	126.42	135.27	75.94	234.75	129.72	60.16	16.24	18.21	257.39	257.69	869.08	109.52	205.12	372.83	457.64	424.03	221.51	625.77	241.94	1012.04	646.06	639.05	159.83	729.57	75.06	73.29	854.27	449.96	566.66	165.52	162.64
19.48	13.62	7.82	24.03	25.58	13	31.56	195.32	19.06	69.28	21.1	19.76	39.06	12.94	21.49	31.47	39.66	66.67	33.27	36.97	32.87	15.5	65.33	28.78	27.01	43.73	40.97	104.86	37.34	286.89	33.82	250	329.83	186.65	190.12	71.65	104.29	33.8	122.85	250.99	241.04	137.4	153.59	120.59	55.7	183.06	95.74	168.47	87.36	29.43
19.85	13.6	9.9	24.18	20.45	15.23	32.12	92.15	25.36	61.64	20.68	18.97	31.38	11.16	24.42	24.92	27.97	45.2	26.14	27.43	20.23	14.33	78.62	24.73	31.92	22.49	30.73	78.17	43.5	185.27	27.24	233.32	250.11	165.92	126.31	53.12	139.06	37.36	70.2	195.21	179.38	72.9	208.79	57.83	27.85	122.04	89.35	81.68	42.53	34.08
33.05	28.57	108.78	28.25	97.5	21.61	99.14	125.52	71.13	83.11	54.77	54.53	103.73	52.66	61.53	19.01	52.37	110.74	108.13	102.57	113.78	96.86	143.95	99.32	56.47	16.24	12.52	205.91	217.44	700.34	82.91	361.51	158.98	272.57	436.37	193.78	243.35	225.93	588.89	687.89	695.11	140.2	401.98	65.22	86.48	1952.63	1062.67	939.33	350.58	116.17
23.86	19.47	11.63	30.61	26.17	13.72	67.84	106.39	47.61	58.22	27.77	15.02	46.74	19.64	29.3	15.74	35.59	29.38	27.33	19.08	16.44	18.21	37.65	36.89	19.64	6.25	7.97	51.48	86.08	999.95	46.73	190.47	185.61	109.82	187.48	35.84	76.48	19.57	74.1	227.75	89.69	140.2	181.19	81.21	74.76	27.12	86.16	61.26	111.5	49.57
10.71	12.16	14.01	19.5	10.09	11.67	23.56	38.36	16.45	43.41	25.82	27.66	21.13	6.69	23.44	20.33	10.17	37.29	33.27	34.59	39.19	20.53	43.19	18.65	33.15	16.24	9.1	45.76	62.65	80.3	16.02	132.1	141.61	70.82	134.2	46.05	97.34	64.04	191.1	158.03	201.8	44.86	122.39	36.92	17.59	264.42	140.41	122.52	25.29	29.43
16	21.79	15.01	32.5	38.19	11.51	16.73	18.57	18.94	28.45	18.33	32.4	28.81	22.31	40.04	32.78	40.68	63.28	33.27	38.16	32.87	15.11	33.22	8.51	24.55	43.73	42.11	57.2	55.21	128.27	33.23	98.72	275.14	64.51	74.36	47	90.39	38.25	66.3	190.57	218.62	86.92	58.8	41.84	16.12	142.38	76.59	86.79	39.08	48.02
27.82	26.58	57.9	46.98	49.5	20.21	59.94	90.6	43.9	100.27	43.71	43.46	33.94	17.85	44.92	30.16	24.41	62.15	40.4	54.86	69.53	26.34	39.86	28.78	40.51	31.23	34.14	62.92	174	565.08	28.12	373.34	219.47	166.65	323.16	142.09	115.88	50.7	265.2	571.7	470.88	168.24	135.59	131.66	52.77	549.18	280.83	342.04	91.96	29.43
53.63	14.97	33.15	39.01	57.23	7.76	94.68	180.25	43.72	112.28	38.47	48.21	106.93	23.65	43.95	32.78	71.7	72.32	55.85	58.44	73.33	36.42	179.38	193.37	33.15	18.74	23.9	158.25	62.64	371.21	78.94	131.48	178.53	436.33	144.43	105.23	155.28	66.71	341.25	223.1	162.57	179.46	395.98	239.95	209.61	284.76	127.65	331.83	274.72	60.41
73.21	58.82	242.99	165.84	274.94	29.05	169.34	843.7	326.69	445.57	215.61	211.79	111.42	68.72	200.21	60.32	105.76	271.19	276.86	199.17	240.21	184.8	254.68	211.61	305.7	32.48	47.8	415.64	1051.77	1199.32	175.06	1786.05	845.96	694.51	4917.69	795.24	945.6	362.02	2039.68	711.13	1530.35	333.68	1498.73	127.97	148.05	3200.14	1672.19	3384.66	312.65	280.35
77.53	44.87	164.81	93.98	206.61	27.71	220.31	1041.13	152.04	359.88	127	93.25	227.96	70.51	117.19	68.84	159.15	185.32	231.71	262.38	307.21	137.15	487.22	264.72	139.96	59.97	36.42	728.32	326.09	1144.24	248.96	780.18	418.16	992.5	778.28	399.86	760.19	341.56	1363.04	910.99	936.15	451.45	855.56	334.7	148.78	1891.61	1139.26	1169.06	393.11	218.4
31.1	42.2	22.79	85.15	77.95	19.32	48.77	134.74	43.19	73.74	36.28	84.56	63.39	39.72	104.5	46.55	32.54	174.02	71.3	169.36	118.84	30.61	110.73	30.4	46.65	73.71	55.77	303.15	255.17	1518.12	51.2	368.42	181.01	277.33	527.54	231.95	753.24	73.83	294.45	395.07	599.81	173.85	418.78	141.51	52.04	1444.13	347.84	1235.43	85.06	75.9
114.7	114.7	114.7	114.7	114.7	114.7	169.93	201.2	114.7	256.93	135.44	130.39	143.43	86.13	223.65	79.99	79.83	188.71	155.66	195.59	159.29	70.12	205.96	55.54	190.29	169.91	147.95	335.56	249.28	386.12	114.7	1604.68	1720.12	308.41	755.42	332.14	507.57	160.11	351	999.3	992.21	566.41	191.99	200.57	86.48	1484.81	532.93	1010.8	202.3	215.3
52.17	52.17	52.17	52.17	52.17	52.17	77.3	91.53	52.17	116.87	61.61	52.95	52.51	38.38	102.55	84.58	53.9	124.3	93.87	76.33	99.87	31.77	70.87	25.94	95.76	57.47	85.36	158.25	113.4	175.64	52.17	729.94	782.46	140.29	343.63	151.08	243.35	79.16	179.4	506.62	532.54	229.93	103.2	124.28	62.3	596.64	245.72	719.81	78.16	82.09
19.5	19.5	19.5	19.5	19.5	19.5	28.89	34.2	19.5	43.67	23.02	39.51	35.86	14.73	48.83	26.23	38.64	59.89	35.65	54.86	31.61	11.62	47.61	10.95	36.83	34.98	19.35	108.68	42.38	65.64	19.5	272.78	292.4	52.43	128.41	56.46	101.98	36.47	74.1	181.27	67.27	64.49	225.59	54.14	27.12	155.94	73.4	132.73	73.56	77.45
86.62	65.87	115.5	146.2	233.23	46.18	191.4	372.64	175.59	233.74	142.29	143.83	145.99	53.55	181.65	104.25	112.88	213.56	136.65	146.7	137.8	65.09	316.69	95.27	92.08	64.97	87.63	383.23	334.79	1773.1	184.44	521.38	875.6	825.03	850.88	417.28	431.08	152.1	700.04	576.34	521.33	241.15	665.97	141.51	126.79	711.89	418.05	536.03	306.9	167.28
14.69	23.34	16.31	29.14	23.91	25.36	41.89	39.27	11.59	42.22	20.87	34.77	19.21	14.28	38.09	19.01	17.29	44.07	35.65	32.2	30.34	10.07	24.36	8.92	27.01	37.48	28.45	40.04	58.89	194.33	23.49	230.75	141.34	38.01	93.11	47.76	78.8	33.8	66.3	148.73	140.14	106.55	48	39.38	13.93	135.6	60.63	132.73	42.53	27.88
27.79	23.96	21.9	29.67	30.76	27.85	17.57	40.23	14.15	30.11	23.34	29.24	30.74	20.97	59.57	35.41	32.54	64.41	57.04	35.78	40.46	15.88	99.66	12.16	46.65	46.23	25.04	43.85	75.62	130.44	23.48	165.94	272.75	48.9	104.16	68.69	173.82	57.82	120.9	134.79	280.28	86.92	102	56.6	28.58	169.5	86.16	183.78	41.38	43.37
32.38	20.57	29.28	41.63	63.24	25.74	32.31	229.55	33.45	76.77	33.11	42.67	40.98	22.76	50.78	36.06	53.39	62.15	43.97	32.2	44.25	25.18	59.79	50.27	34.38	38.73	22.76	204.01	135.43	374.08	43.62	217.95	280.35	122.87	184.68	114.28	190.05	52.48	473.85	227.75	252.26	95.34	406.78	84.9	37.38	162.72	118.07	168.47	67.82	43.37
14.9	13.27	13.21	18.67	15.92	20.56	15.57	29.19	15.67	60.82	23.27	30.03	28.81	16.07	50.78	28.85	21.86	41.81	36.84	25.05	24.02	10.46	23.25	11.76	14.73	31.23	30.73	40.04	59.96	117.93	17.28	202.17	315.23	56.52	175.93	64.67	118.2	49.81	142.35	241.69	229.83	72.9	48	57.83	29.32	237.3	73.4	102.1	24.14	24.78
57.67	54.5	167.69	89.74	71.2	35.84	438.26	1074.78	225.94	288.1	258.19	175.44	186.97	75.86	209	215.06	99.66	561.6	154.47	530.73	271.81	141.02	334.41	57.97	104.35	104.95	83.08	714.97	922.47	9269.51	123.51	7688.36	2121.75	4697.02	7130.92	829.53	2697.75	185.9	1257.74	2686.5	3486.74	1017.86	1306.74	519.27	180.3	10536	1736.01	3614.39	232.19	188.97
54.84	61.42	55.81	107.88	108.03	19.41	90.03	200.15	104.29	211.13	67.37	58.48	76.2	21.42	96.69	26.88	49.32	598.89	49.91	63.21	98.61	23.63	65.33	35.67	69.98	39.98	54.63	266.92	299.19	1085.48	49.98	728.73	799.76	196.75	1029.17	474.05	322.15	57.82	263.25	450.85	622.23	131.79	1522.73	358.08	110.67	874.61	319.12	479.88	106.9	187.42
33.76	30.75	78.66	72.65	78.42	46.22	54.73	138.86	49.91	101.32	56.08	72.7	80.04	31.68	81.06	51.14	79.32	144.64	121.2	127.61	97.35	63.54	166.1	113.51	119.09	26.24	46.66	171.59	245.77	525.32	91.14	200.39	237.42	235.13	258.18	96.05	417.18	145.87	368.55	450.85	386.79	162.63	317.99	111.98	62.3	481.38	341.46	250.15	118.39	120.81
22.77	12.13	14.34	27.91	22.64	13.58	56.19	87.41	27.95	88.3	22.83	10.27	76.84	10.26	18.56	29.5	51.87	54.24	36.84	36.97	39.19	18.21	155.02	46.62	13.5	7.5	5.69	154.43	67.89	678.51	64.99	156.08	178.46	401.96	146.95	38.77	108.93	30.24	74.1	237.04	84.09	173.85	308.39	207.96	95.28	149.16	95.74	40.84	250.58	51.11
17.45	17.45	17.45	17.45	17.45	17.45	25.85	30.61	17.45	39.09	20.61	18.97	15.37	12.05	45.9	137.03	15.25	49.72	23.77	22.66	37.93	16.66	15.5	8.92	15.96	21.24	33	236.42	37.93	58.75	17.45	244.16	261.72	46.93	114.94	50.54	78.8	74.72	62.4	223.1	168.17	86.92	64.8	151.35	83.55	257.64	70.21	188.89	16.09	40.27
21.64	27.95	19.85	46.75	46.36	19.15	14.5	15.45	8.76	15.35	12.71	28.45	22.41	16.96	48.83	24.92	18.31	36.16	34.46	36.97	31.61	12.01	27.68	10.13	27.01	27.49	38.69	59.1	102.11	197.7	33.63	54.78	220.19	31.58	77.36	34.01	74.17	25.79	72.15	130.14	196.2	86.92	50.4	44.3	10.26	223.74	92.54	137.84	31.04	55.76
17.75	17.75	17.75	17.75	17.75	17.75	26.3	31.14	17.75	39.77	20.96	22.13	19.21	10.71	42.97	104.91	23.9	68.93	23.77	27.43	35.4	12.01	33.22	11.35	20.87	29.98	37.56	62.92	38.58	59.76	17.75	248.36	266.23	47.73	116.92	51.41	99.66	28.46	79.95	232.4	229.83	86.92	78	88.6	34.45	149.16	73.4	81.68	37.93	32.53
13.18	13.06	9.85	21.24	14.04	16.24	23.37	50.97	17.82	29.75	18.63	21.34	14.09	11.6	30.28	25.57	24.41	67.8	23.77	15.5	30.34	8.14	37.65	12.16	14.73	38.73	28.45	24.79	61.34	103.4	13.03	185.82	236.54	29.02	131.22	74.52	69.53	34.69	95.55	213.8	184.99	78.51	42	56.6	29.32	210.18	76.59	137.84	36.78	29.43
18.69	17.78	12.98	33.31	32.52	11.55	26.22	64.24	26.21	61.53	29.55	25.29	19.85	14.73	36.14	27.54	19.83	81.36	26.14	16.7	25.28	10.85	42.08	8.92	30.69	49.97	22.76	55.29	124.7	550.67	30.81	247.64	256.31	144.43	176.88	174.98	185.41	52.48	87.75	199.86	241.04	81.32	114	45.53	25.65	230.52	102.12	107.21	14.94	30.98
17.47	15.39	12.13	21.45	24.73	21.94	9.78	91.01	11.25	32.4	15.59	20.55	28.17	20.53	39.06	32.78	23.39	44.07	20.2	23.85	26.55	10.46	22.15	17.84	22.1	28.74	30.73	61.01	65.6	121.72	17.87	145.16	202.76	35.51	109.75	51.9	183.09	53.37	198.9	246.34	285.89	106.55	149.99	66.45	31.52	162.72	70.21	51.05	19.54	20.14
105.61	73.36	610.83	148.72	248.2	46.61	336.48	1299.72	299.07	485.89	263.18	170.7	360.5	100.41	228.53	103.59	210.51	389.84	431.34	486.6	528.45	357.59	589.09	662.81	288.51	59.97	63.73	625.36	865.24	2436.92	310.7	511.74	408.23	1466.14	857.18	359.64	1622.36	694.68	3168.72	2630.73	2191.83	723.44	1387.14	337.16	526.96	4562.91	2584.87	2195.18	767.83	308.23
164.63	137.1	117.1	278.14	525.2	40.8	381.69	540.77	309.09	593.79	242.68	264.74	217.07	87.02	359.4	129.17	127.12	435.04	244.78	121.65	175.73	78.65	368.73	90.81	201.34	108.7	146.81	205.91	851.25	2005.31	235.01	1791.8	893.36	852.92	2275.51	978.92	1353.51	279.3	1692.58	1096.91	2780.42	350.5	1495.13	296.55	266.05	2400.1	762.7	1899.08	251.73	175.03
38.78	41.74	82.39	54.91	74.87	25.2	81.08	135.53	72.72	133.41	86.48	81.4	59.55	48.2	101.57	51.8	42.2	94.92	78.42	88.26	128.95	41.07	115.16	57.16	85.94	41.23	46.66	106.77	167.92	745.05	45.75	416.61	265.53	285.65	376.34	191.1	173.82	84.5	388.05	725.08	728.74	204.69	170.39	116.9	44.71	1044.11	577.61	719.81	159.77	71.25
39.05	15.83	71.97	47.16	81.23	20.88	125.05	825.47	86.8	184.73	75.62	61.64	97.97	41.95	65.43	44.59	75.26	122.04	105.75	101.38	135.27	74.77	140.63	119.59	76.12	23.74	22.76	207.82	246.72	754.48	106.6	447.94	305.56	519.15	377.01	205.1	604.91	234.82	906.74	673.95	784.8	148.61	649.17	97.21	104.07	745.79	341.46	439.04	120.69	134.76
20.44	17.96	15.82	40.66	46.22	8.72	16.37	14.28	17.69	24.75	19.91	24.5	16.01	12.94	54.69	39.34	22.37	39.55	21.39	39.36	30.34	15.11	32.11	11.35	23.33	37.48	34.14	41.95	115	301.44	43.66	73.21	148.24	59.41	76.59	53.88	76.48	27.57	62.4	130.14	162.57	53.28	69.6	33.22	16.86	155.94	41.49	61.26	19.54	38.72
63.14	37.6	196.01	83.19	145.51	30.56	158.18	493.17	156.68	261.53	145.13	67.17	103.73	36.15	86.92	37.37	82.37	102.83	174.67	184.86	188.37	124.75	236.96	190.13	119.09	37.48	17.07	284.08	298.83	1013.62	163.57	408.36	334.07	766.25	602.01	204.63	458.9	185.9	686.39	1022.54	745.56	288.81	416.38	159.97	137.79	955.97	698.87	398.19	251.73	116.17
27.1	25.38	14.71	37.14	38.63	41.57	39.34	27.95	25.66	66.62	45.16	24.5	16.01	14.73	46.88	38.03	26.95	67.8	38.02	29.82	25.28	13.95	38.76	17.84	49.11	27.49	42.11	53.38	64.64	175.22	19.38	252.64	414.19	91.4	195.89	95.35	88.07	37.36	70.2	218.45	358.76	137.4	55.2	94.75	34.45	230.52	57.44	107.21	27.59	34.08
11.07	11.07	11.07	11.07	11.07	11.07	16.4	19.42	11.07	24.8	13.08	62.43	21.13	11.6	35.16	86.55	25.42	35.03	13.07	15.5	26.55	26.73	27.68	7.3	29.46	27.49	36.42	148.71	24.07	37.28	56.37	154.91	166.06	29.77	72.93	32.06	46.35	27.57	37.05	92.96	106.51	36.45	30	126.74	40.31	176.28	51.06	102.1	24.14	60.41
80.22	80.22	4879.33	80.22	80.22	80.22	2495.61	339823	80.22	179.68	94.72	56.11	81.32	31.68	80.08	33.44	52.37	267.8	68.92	296.97	193.43	29.83	76.4	471.87	111.72	36.23	50.08	257.39	16387.8	867883	38179.5	317594	323601	61901.8	136303	186058	957.19	416.28	1091.99	2421.57	672.68	569.22	403.18	535.27	65.23	6285.01	737.17	418.62	732.2	300.49
785.96	85.51	1901.71	385.64	761.82	87.16	2163.55	4859.9	1185.86	3281.96	553.7	610.88	871.48	163.33	844.78	365.86	529.84	1053.13	998.13	1827.14	2911.54	1251	2458.22	2651.22	484.94	129.93	177.54	2144.92	4320.14	35397.1	2278.11	4907.52	2880.8	10942.9	9461.06	9549.53	2572.6	3353.33	8459.02	7701.62	4215.48	1331.91	7714.46	611.56	1166.79	17004.1	9158.75	12206.2	2280.5	2126.65
20.12	15.51	17.11	34.05	26.26	34.14	19.71	35.79	32.54	59.62	19.9	19.76	19.85	11.16	34.18	30.16	26.95	81.36	23.77	23.85	30.34	11.24	19.93	8.51	27.01	28.74	37.56	38.13	94.48	125.43	15.81	322.7	292.7	73.95	134.39	59.09	115.88	39.14	74.1	223.1	190.59	106.55	119.99	52.91	27.85	183.06	95.74	127.63	28.74	35.62
4.64	6.79	3.43	8.6	6.39	2.47	6.07	53.05	3.66	28.93	3.72	2.37	23.69	8.93	13.67	8.52	2.54	64.41	27.33	39.36	11.38	5.81	42.08	1.62	4.91	9.99	5.69	38.13	69.83	32.87	5.08	110.17	51.96	24.56	182.56	18.24	438.04	10.67	200.85	88.31	218.62	53.28	166.79	13.54	39.58	135.6	51.06	61.26	17.24	30.98
105.01	50.13	371.41	162.28	276.49	50.17	259.42	584.16	195.59	417.18	163.75	143.83	182.49	62.48	210.95	70.81	100.68	210.17	161.6	296.97	427.31	153.03	390.88	169.05	165.74	44.98	64.87	289.8	866.74	2030.76	264.92	1231.97	637.53	655.9	1459.91	829.46	509.88	488.32	1489.79	1254.94	1782.61	302.83	807.56	120.59	183.23	2901.82	1416.89	2082.87	398.86	192.06
11.73	16.07	7.96	28.43	19.44	19.49	17.03	66.54	22.62	41.19	28.5	14.22	14.73	10.71	21.49	17.7	26.95	42.94	20.2	14.31	18.96	6.2	22.15	6.49	22.1	24.99	20.49	17.16	52.46	88.99	15.6	369.85	413.69	58.72	128.69	63.24	64.89	18.68	60.45	153.38	156.96	78.51	43.2	51.68	20.52	128.82	67.02	148.05	29.89	18.59
18.51	20.49	17.39	30.7	26.2	22.93	17.36	58.74	23.22	50.63	36.58	32.4	26.25	9.82	47.85	43.27	17.8	81.36	32.08	26.24	36.66	15.88	35.43	16.62	33.15	39.98	29.59	68.64	98.25	231.08	25.21	339.64	451.96	60.77	170.92	55.75	92.71	30.24	72.15	125.49	224.23	112.16	56.4	62.76	28.58	210.18	73.4	132.73	25.29	48.02
17.03	17.15	8.32	23.57	18.8	17.24	26.7	33.72	16.66	45.75	23.41	17.39	11.53	11.6	40.04	33.44	22.88	53.11	19.01	21.47	30.34	10.07	28.79	8.51	27.01	22.49	28.45	68.64	69.2	151.68	14.02	159.69	189.2	33.92	150.35	55.67	64.89	22.24	68.25	125.49	224.23	103.75	42	57.83	21.99	162.72	67.02	178.68	33.33	23.23
14.36	14.76	19.95	36.01	47.62	17.14	25.02	74.07	23.51	37.84	27.7	33.19	43.54	8.48	32.23	16.39	45.25	29.38	14.26	25.05	31.61	14.33	71.98	26.35	29.46	11.24	9.1	87.7	75.46	353.8	38.21	52.51	112.58	171.57	123.61	67.93	90.39	28.46	159.9	88.31	33.63	50.47	203.99	34.45	23.45	74.58	86.16	91.89	64.37	21.68
21.88	12.06	10.24	21.67	21.49	20.26	19.52	69.34	14.31	61.14	27.78	18.97	23.05	8.03	28.32	34.75	23.39	42.94	11.88	15.5	26.55	14.72	34.33	12.97	33.15	29.98	29.59	47.66	45	126.73	11.58	342.34	324.63	58.2	123.97	62.68	67.21	32.02	79.95	148.73	263.47	75.71	80.4	70.14	24.92	88.14	57.44	117.42	24.14	26.33
16.54	23.9	42.83	31.1	28.52	38.05	59.42	159.91	41.59	93.93	47.36	25.29	24.97	22.76	38.09	33.44	33.05	66.67	54.66	58.44	39.19	20.53	48.72	17.84	40.51	51.22	52.35	74.36	150.57	392.8	29.78	408.11	451.14	127.46	318.2	153.1	132.11	56.93	171.6	316.06	375.58	120.57	165.59	70.14	32.25	277.98	89.35	178.68	50.58	37.17
23.45	20.36	15	25.09	40.43	24.59	17.71	56.45	27.14	76.2	30.4	28.45	19.21	9.82	43.95	28.19	25.42	47.46	27.33	32.2	29.08	16.66	48.72	23.92	36.83	24.99	22.76	41.95	63.94	235.21	21.06	244.38	303.32	106.3	163.48	90.51	57.94	41.81	91.65	176.62	241.04	70.1	92.4	41.84	24.19	122.04	92.54	148.05	29.89	30.98
19.8	19.8	19.8	19.8	19.8	19.8	29.33	34.73	19.8	44.35	23.38	19.76	19.21	13.39	32.23	26.23	12.71	39.55	24.95	20.28	25.28	13.17	23.25	6.89	29.46	29.98	37.56	72.45	43.03	66.65	19.8	276.99	296.92	53.24	130.4	57.33	78.8	38.25	40.95	158.03	78.48	50.47	43.2	34.45	18.32	169.5	82.97	117.42	11.49	51.11
40.01	35.33	102.74	55.1	103.4	20.1	144.32	247.62	164.52	198.18	106.82	49.79	44.82	21.87	61.53	30.16	30.51	105.09	81.99	78.71	83.44	64.7	128.45	67.29	61.39	21.24	25.04	53.38	254.94	451.75	78.01	333.77	268.34	336.78	510.66	195.74	382.41	139.65	395.85	390.43	538.15	117.77	161.99	65.22	68.89	827.15	325.5	505.4	114.94	75.9
15.34	23.65	75.7	33.9	50.78	16.55	43.85	83.08	75.66	202.7	93.88	60.85	51.23	21.42	42.97	114.09	22.88	117.52	62.98	150.27	49.31	47.27	83.05	17.03	42.97	24.99	18.21	129.65	382.32	327.4	60.27	343.13	202.93	106.88	579.28	203.27	410.23	104.07	263.25	464.79	1294.91	67.3	427.18	54.14	51.3	637.32	185.09	382.88	44.83	96.03
19.76	18.28	12.93	30.46	18.42	30.69	23.23	35.15	20.27	64.4	33.95	22.13	12.17	11.6	22.46	18.36	14.75	44.07	26.14	19.08	20.23	10.85	23.25	6.08	27.01	26.24	34.14	30.51	81.42	117.32	16.26	268.16	431.18	35.14	120.5	65.6	64.89	30.24	52.65	134.79	184.99	117.77	34.8	56.6	22.72	88.14	63.82	81.68	25.29	23.23
20.31	21.82	46.7	40.27	44.06	17.52	39.8	84.25	31.31	71.12	33.64	56.9	64.03	19.19	47.85	30.82	60.51	51.98	73.67	62.02	53.1	41.45	101.87	64.86	44.2	14.99	18.21	91.52	63.69	304.18	72.86	136.67	195.33	137.9	150.12	51.86	148.33	80.94	187.2	260.28	123.33	89.73	244.79	35.68	30.05	230.52	149.99	122.52	77.01	74.35
8.66	8.43	6.36	13.03	6.12	9.44	41.68	141.02	13.66	52.22	19.94	7.9	14.09	4.91	10.74	10.49	6.61	41.81	9.51	29.82	49.31	8.91	7.75	12.57	12.28	8.75	14.8	104.86	96.1	246.27	6.48	303.67	458.13	64.85	370.62	144.33	34.76	12.45	39	111.55	78.48	56.08	32.4	17.23	7.33	589.86	111.69	290.99	62.07	57.31
20.4	20.4	20.4	20.4	20.4	20.4	30.22	35.79	20.4	45.7	24.09	48.21	17.29	10.26	71.29	66.22	38.64	100.57	26.14	41.74	32.87	14.33	49.83	9.73	50.34	44.98	46.66	36.23	44.34	68.67	20.4	285.41	305.94	54.85	134.36	59.07	132.11	33.8	66.3	88.31	190.59	92.53	84	61.53	26.38	169.5	54.25	86.79	28.74	77.45
19.75	18.4	8.08	27.86	24.86	19.18	29.04	42.02	25.33	78.05	25.72	15.02	16.01	14.28	28.32	26.88	20.85	49.72	14.26	19.08	25.28	10.85	22.15	8.51	22.1	27.49	28.45	22.88	54.43	73.31	13.86	426.54	457.23	81.98	157.77	66.21	48.67	20.46	58.5	130.14	151.35	95.34	45.6	61.53	27.12	135.6	63.82	76.58	20.69	27.88
42.19	32.31	158.04	88.36	123.41	24.75	118.9	575.96	129.24	156.9	148.19	109.06	129.99	69.17	101.57	55.73	79.83	128.82	168.73	270.73	246.53	129.79	225.89	218.91	143.64	23.74	30.73	263.11	380.58	1070.89	166.52	571.63	372.03	486.54	567.03	291.57	305.93	271.29	965.24	873.81	644.65	204.69	391.18	79.98	74.76	1139.03	1110.54	484.98	177.01	204.46
32.95	33.25	24.56	58.58	42.9	25.5	61.05	66.73	39.7	75.74	47.42	40.3	28.81	20.08	58.6	43.27	35.09	64.41	47.53	62.02	58.16	13.95	47.61	12.57	45.42	54.97	44.39	106.77	135.5	238.34	31.83	310.46	332.79	90.92	271.42	97.92	101.98	41.81	78	232.4	291.5	151.42	60	63.99	24.92	244.08	172.32	214.41	41.38	58.86
9.18	7.79	5.22	15.61	10.72	7.35	18.77	35.81	20.15	31.53	15.79	19.76	14.73	8.93	21.49	14.42	4.58	25.99	20.2	28.62	16.44	3.49	39.86	5.68	19.64	23.74	20.49	80.08	52.01	272.5	13.14	147.71	73.89	88.95	106.62	75.42	180.78	16.01	79.95	55.78	67.27	14.02	148.79	29.53	11.73	277.98	95.74	122.52	39.08	17.04
15.43	11.17	6.42	14.24	26.15	14.12	9.16	483.87	15.49	11.08	16.07	18.18	35.86	5.8	19.53	17.05	42.71	36.16	20.2	11.93	13.91	6.2	24.36	28.78	15.96	53.72	25.04	314.59	38.98	68.71	8.13	138.44	139.13	23.28	57.03	35.82	530.74	32.02	653.24	134.79	162.57	75.71	787.17	33.22	35.18	108.48	124.46	112.31	22.99	27.88
10.42	11.84	18.67	13.21	40.92	10.1	27.24	137.51	30.3	43.36	36.57	28.45	16.65	11.16	20.51	20.98	17.8	28.25	14.26	16.7	11.38	7.36	21.04	15.4	25.78	8.75	15.93	43.85	73.62	149.86	14.78	338.49	290.27	140.52	369.68	72.86	101.98	21.35	107.25	88.31	128.93	50.47	92.4	34.45	13.93	237.3	89.35	112.31	9.2	26.33
14.6	9.23	20.57	30.41	13.4	14.21	49.89	187.63	44.3	159.73	63.15	26.87	38.42	12.05	22.46	25.57	26.44	48.59	30.89	23.85	37.93	15.11	48.72	18.24	35.6	23.74	13.66	49.57	90.4	253.38	20.17	831.33	742.62	335.53	326.13	137.66	53.31	27.57	70.2	199.86	196.2	112.16	129.59	82.44	43.24	94.92	82.97	86.79	77.01	21.68
22.58	18.1	55.15	36	37.05	18.7	84.97	275.27	65.56	108.84	88.42	89.3	74.28	28.56	72.27	38.68	80.85	91.53	83.18	128.81	83.44	75.55	102.98	81.89	77.35	21.24	10.24	156.34	112.53	281.56	44.6	234.03	191.13	272.01	188.86	87.65	289.71	174.34	545.99	492.68	336.34	114.96	423.58	31.99	76.96	467.82	217	163.36	86.21	134.76
41.36	21.94	34.92	66.24	39.81	24.56	139.48	334.44	82.12	168.71	77.82	22.92	29.45	15.62	50.78	30.16	31.02	155.94	49.91	46.51	89.76	32.16	55.37	58.38	58.93	44.98	62.59	234.51	194.39	586.32	26.96	856.15	1023.64	284.79	1085.11	497.54	129.79	40.92	109.2	227.75	347.55	103.75	158.39	82.44	16.86	677.99	248.91	929.12	100	83.64
290.62	248.82	712.8	492.37	1496.77	105.18	903.99	1203.1	1218.21	1139.39	741.7	327.17	341.29	137.89	1068.43	158.67	264.41	1767.28	544.22	519.99	731.99	291.73	939	376.6	739.08	111.19	294.76	734.04	2247.79	3448.07	450.13	2269.96	1537.59	1702.25	4379.32	1683.35	5015.41	1563.7	4943.2	3648.62	5235.72	1116	1922.32	270.71	631.77	11261.5	4068.78	8933.86	917.26	588.59
11.53	17.24	21.03	45.72	50.03	19.29	65.74	45.4	47.97	74.54	43.66	26.87	16.65	9.37	63.48	53.11	25.42	42.94	47.53	35.78	27.81	15.11	22.15	13.38	41.74	23.74	31.87	108.68	112.51	267.62	47.06	620.78	831.8	263.47	487.06	144.55	99.66	48.03	74.1	134.79	123.33	47.67	39.6	44.3	26.38	189.84	57.44	76.58	32.18	68.15
18.96	21.36	13.04	24.13	19.58	21.39	18.1	34.97	20.14	46.1	20.51	23.71	17.93	17.85	32.23	30.82	21.86	53.11	22.58	32.2	15.17	15.11	27.68	8.11	31.92	19.99	23.9	30.51	68.49	103.92	13.91	305.92	327.93	34.59	148.25	37.25	88.07	29.35	60.45	255.64	190.59	112.16	37.2	44.3	16.12	61.02	38.29	107.21	25.29	26.33
18.54	16.12	18.66	39.69	32.97	24.61	50.31	44.13	37.13	64.8	51.98	18.18	13.45	7.14	30.28	28.19	29.49	47.46	28.52	27.43	16.44	9.3	25.47	12.97	20.87	27.49	27.31	36.23	125.75	203.23	24.01	351.93	377.25	60.87	173.96	69.2	101.98	29.35	58.5	209.16	274.68	106.55	33.6	51.68	30.05	128.82	63.82	117.42	27.59	29.43
14.3	13.86	11.41	22.75	20.12	18.81	22.43	32.88	14.83	37.14	28.94	21.34	10.25	10.71	28.32	30.16	23.9	49.72	27.33	19.08	24.02	12.79	22.15	6.49	18.42	33.73	15.93	28.6	50.13	109.2	13.15	373.14	324.31	36.83	161.42	52.18	37.08	26.68	58.5	213.8	184.99	86.92	51.6	50.45	23.45	135.6	63.82	132.73	17.24	15.49
18.02	21.45	11.59	26.4	15.57	22.38	28.51	57.24	20.96	44.98	26.68	14.22	13.45	13.83	43.95	28.19	26.44	48.59	21.39	26.24	22.76	4.26	21.04	4.86	29.46	28.74	17.07	24.79	61.83	98.58	12.42	269.24	326.25	47.25	209.41	53.3	57.94	36.47	68.25	181.27	184.99	137.4	39.6	49.22	23.45	135.6	57.44	117.42	18.39	15.49
65.35	44.65	88.54	97.76	185.18	19.74	110.67	158.16	76.62	103.86	53.23	86.14	83.24	45.52	169.93	41.31	68.14	131.08	86.74	104.95	108.72	37.97	173.85	68.1	71.21	64.97	79.67	204.01	116.17	726.25	73.76	216.23	173.84	197.4	246	156.65	241.04	110.3	378.3	330	224.23	123.38	259.19	77.52	35.18	352.56	280.83	290.99	180.46	97.58
17.12	20.79	23.08	21.07	39.47	21.93	11.18	20.47	10.44	13.84	8.1	28.45	48.66	12.94	45.9	29.5	34.07	57.63	39.21	51.28	37.93	23.63	44.29	59.59	49.11	22.49	28.45	91.52	70.1	177.89	27.95	38.41	92.63	22.14	54.24	9.94	67.21	47.14	146.25	130.14	325.13	103.75	232.79	55.37	28.58	196.62	79.78	168.47	77.01	40.27
11.43	9.4	8.86	16.04	9.09	8.47	31.19	52.64	23.24	105.34	48.13	38.72	32.02	27.22	52.74	16.39	20.85	39.55	13.07	20.28	15.17	6.59	29.9	6.08	23.33	24.99	13.66	20.97	34.07	99.51	6.84	444.9	537.36	79.48	353.98	133.59	171.51	57.82	142.35	399.72	145.75	112.16	37.2	28.3	19.79	61.02	57.44	51.05	26.44	17.04
17.73	21.39	18.15	35.94	35.64	11.53	68.48	45.31	43.79	60.91	38.53	35.56	27.53	12.94	41.99	15.08	16.78	49.72	26.14	27.43	44.25	11.62	27.68	10.95	28.24	27.49	18.21	38.13	121.15	146.46	25.38	323.35	387.4	131.6	277.58	98.42	71.85	43.58	52.65	125.49	84.09	78.51	37.2	19.69	8.79	115.26	63.82	112.31	27.59	41.82
22.33	15.46	13.13	24.83	16.65	18.99	25.37	42.05	27.57	67.12	45.5	18.18	16.01	10.26	26.37	28.85	30	53.11	35.65	16.7	22.76	10.85	24.36	13.78	28.24	34.98	31.87	30.51	48.38	97.99	12.35	323.41	410.88	94.39	208.64	71.9	57.94	21.35	74.1	144.09	196.2	81.32	39.6	63.99	21.99	122.04	60.63	127.63	26.44	24.78
7.23	92.67	7.23	7.23	7.23	7.23	10.71	342.39	194.01	16.19	315.85	47.42	52.51	41.06	87.9	62.94	41.7	111.87	57.04	94.22	87.23	34.87	85.26	27.97	78.57	79.96	97.87	131.56	15.71	24.34	98.13	1011.36	542.06	660.88	1571.16	586.13	164.55	71.16	173.55	427.61	532.54	294.42	109.2	163.66	48.37	569.52	245.72	372.67	91.96	92.93
12.1	20.99	14.52	33	22.57	26.11	39.54	42.14	32.23	86.68	44.12	10.27	14.09	7.14	28.32	23.6	15.25	44.07	14.26	14.31	16.44	8.14	11.07	8.92	18.42	24.99	20.49	13.35	78.31	152.73	19.25	541.41	260.16	57.41	307.6	104.33	46.35	22.24	54.6	148.73	179.38	106.55	46.8	35.68	15.39	88.14	19.15	86.79	20.69	18.59
22.25	18.67	20.2	25.96	58.26	7.84	13.05	33.72	10.75	10.77	11.35	34.77	21.13	16.07	59.57	16.39	18.31	47.46	32.08	27.43	35.4	24.02	62.01	25.94	46.65	6.25	7.97	41.95	78.34	196.85	20.05	89.66	24.03	30.15	52.76	39.43	90.39	32.02	183.3	130.14	151.35	44.86	105.6	20.92	17.59	210.18	79.78	122.52	41.38	27.88
15.89	22.98	10.78	25.67	22.83	26.41	39.99	36.42	34.36	67.43	34.32	11.06	12.81	12.5	30.28	37.37	19.32	53.11	14.26	10.73	24.02	8.14	13.29	5.27	19.64	23.74	20.49	24.79	87.99	90.86	12.33	435.7	389.2	89.32	191.43	84.17	41.72	26.68	50.7	130.14	145.75	84.12	32.4	38.15	23.45	135.6	79.78	61.26	14.94	20.14
13.41	15.23	13.55	19.11	52.65	12.99	14.76	43.68	33.41	66.93	39.7	18.97	12.81	14.73	27.35	9.18	13.73	27.12	17.82	15.5	16.44	11.62	28.79	13.78	13.5	12.49	7.97	17.16	81.18	108.97	18.49	418.05	354.76	87.04	262.4	61.29	62.58	22.24	128.7	120.85	112.11	44.86	60	8.61	11.73	169.5	57.44	71.47	29.89	23.23
36.4	40.62	45.37	92.32	94.65	27.52	67.95	77.24	57.45	110.97	47.66	40.3	37.14	21.42	50.78	40.65	27.97	71.19	54.66	40.55	51.83	18.21	38.76	14.59	45.42	43.73	59.18	66.73	179.44	401.47	59.93	385.03	852.98	138.13	422.93	148.76	85.75	40.92	83.85	162.68	224.23	98.14	74.4	52.91	24.92	237.3	89.35	122.52	39.08	51.11
19.71	14.47	8.6	36.01	25.2	12.96	51.51	60.99	42.21	105.7	35.19	18.18	10.89	12.5	19.53	29.5	25.42	47.46	15.45	20.28	22.76	10.85	29.9	11.35	24.55	31.23	25.04	20.97	64.77	142.12	15.8	521.17	670.4	113.52	310.77	86.3	69.53	26.68	74.1	167.33	156.96	109.36	44.4	43.07	20.52	81.36	70.21	91.89	12.64	23.23
24.35	13.81	18.31	22.73	25.05	26.08	52.65	38.97	21.2	46.44	40.22	18.18	16.01	9.37	25.39	24.26	19.83	51.98	21.39	21.47	17.7	10.85	27.68	10.13	34.38	18.74	29.59	20.97	61.15	99.7	16.33	497.24	377.55	55.75	282.85	81.48	46.35	19.57	46.8	134.79	168.17	86.92	43.2	65.22	19.79	155.94	73.4	158.26	21.84	27.88
179.95	99.27	54.1	498.6	432.25	29.24	411.82	418.41	139.58	1626.96	196.95	81.4	258.05	63.37	372.09	60.98	53.39	807.93	444.41	78.71	371.69	34.09	511.58	40.54	220.99	46.23	112.67	226.89	2420.48	392.41	244.21	978.51	1398.55	679.92	1948.87	1090.56	2554.06	408.27	1302.59	543.81	1788.22	106.55	947.96	92.29	257.25	901.73	1302.01	622.82	440.24	531.28
30.47	25.26	37.3	42.14	85.78	17.53	71.92	72.99	62.82	73.79	53.23	30.03	39.06	21.87	62.5	17.7	26.44	51.98	40.4	29.82	53.1	17.82	75.3	28.38	36.83	13.74	35.28	62.92	77.25	265.56	33.83	97.02	104	102.56	148.44	105.43	141.38	45.36	181.35	134.79	218.62	61.69	102	38.15	38.84	216.96	63.82	280.78	62.07	37.17
223.11	151.91	783.42	326.34	882.82	56.9	565.43	777.33	740.52	683.94	455.37	443.34	329.13	183.86	873.1	132.44	248.14	681.37	522.83	570.09	730.73	387.04	1121.7	289.85	437.06	96.2	168.44	646.34	1734.41	4401.72	453.76	1373.04	906.88	1516.69	2415.73	1461.15	1497.21	815.65	2724.13	3272.14	3010.26	347.7	2234.3	142.74	231.6	5674.82	3203.97	3849.22	913.81	546.76
15.02	20.73	24.14	24.21	86.73	10.12	29.72	38.5	50.45	45.78	24.58	46.63	29.45	14.73	83.01	22.29	34.07	160.46	33.27	32.2	48.04	26.73	63.12	25.94	47.88	29.98	52.35	53.38	97.06	169.44	29.7	79.42	119.18	37.65	102.19	96.44	331.42	115.63	167.7	260.28	257.86	44.86	226.79	17.23	41.04	264.42	178.71	423.72	58.62	48.02
17.4	20.63	12.45	26.84	27.95	20.53	32.64	33.13	30.27	54.65	26.02	33.98	16.01	14.28	29.3	49.83	32.03	55.37	20.2	21.47	13.91	17.05	17.72	12.57	33.15	32.48	26.18	24.79	53.02	108.61	14.69	242.21	271.44	48.67	176.22	68.36	95.02	33.8	58.5	171.97	213.02	92.53	39.6	47.99	25.65	81.36	44.68	86.79	25.29	18.59
22.3	24.27	48.07	63.16	109.61	22.14	61.72	75.79	98	82.95	92.01	139.09	89.01	62.03	160.17	34.09	85.42	152.55	92.68	97.8	91.03	67.41	126.23	30.81	105.58	54.97	47.8	72.45	159.29	267.49	39.93	366.97	254.53	145.2	436.96	156.38	305.93	117.41	378.3	427.61	431.64	114.96	328.79	52.91	51.3	494.94	290.4	372.67	62.07	127.01
35.35	17.24	72.92	40.11	93.41	16.2	110.39	241.96	135.68	118.38	94.23	80.61	52.51	28.11	139.66	55.73	84.41	200.01	136.65	109.72	136.54	115.45	219.25	108.24	125.23	32.48	17.07	102.96	157.35	354.02	78.46	103.51	174.36	350.98	306.29	120.89	792.64	199.24	622.04	725.08	554.96	106.55	512.38	61.53	107	759.35	402.09	321.62	133.34	119.27
14.48	14.29	13.14	22.65	17.28	22.66	40.86	50.18	31.07	86.96	32.57	25.29	22.41	18.3	23.44	32.78	19.32	41.81	17.82	26.24	21.49	10.46	19.93	9.73	20.87	27.49	22.76	20.97	57.73	72.22	15.6	300.14	428.98	60.43	148.02	76.92	71.85	25.79	79.95	153.38	184.99	86.92	48	38.15	21.25	108.48	60.63	86.79	20.69	18.59
6893.42	235.5	784.07	4393.96	2099.37	29.9	16099.4	23735.5	4256.05	25270.8	669.17	217.32	19205.9	1609.63	659.22	4740.44	9268.07	5825	8999.82	5022.24	7584.17	1538.47	31762	5073.81	342.53	274.86	415.4	29430.3	5281.95	174810	14778.4	20971.6	8467.27	149115	31559.3	15296.6	19758	3916.37	16296	37048.6	442.85	44283.9	50672.6	63128.5	46143.3	9430.91	2773.16	15519.4	56243.5	5865.71
17.88	16.78	13.56	29.24	24.36	25.05	52.82	64.95	38.03	92.16	51.82	21.34	17.29	8.03	14.65	24.92	23.39	40.68	16.64	20.28	18.96	11.24	26.58	4.46	30.69	37.48	27.31	24.79	41.73	83.1	16.29	537.22	719.84	110.62	352.26	51.63	62.58	26.68	56.55	158.03	224.23	92.53	56.4	47.99	26.38	115.26	41.49	117.42	17.24	24.78
113.64	61.47	197.32	207.77	317.97	47.54	257.19	503.07	392.13	446.88	269.56	299.51	290.71	128.07	310.57	116.71	212.54	291.53	370.73	385.23	432.37	293.28	632.27	277.28	297.1	43.73	53.49	684.47	250.15	2176.2	274.23	523.33	690.44	1057.38	884.37	847.11	864.49	355.79	1123.19	864.51	375.58	246.75	397.18	164.89	159.04	2766.22	1723.25	1699.99	654.03	551.41
19.49	20.83	16.32	22.28	25.58	31.39	50.93	69.95	56.59	107.8	60.08	26.08	16.01	12.94	30.28	32.13	24.92	56.5	16.64	20.28	32.87	8.91	23.25	8.51	29.46	36.23	33	30.51	74.71	129.61	16.33	634.83	721.74	88.73	316.96	119.45	88.07	35.58	56.55	148.73	241.04	117.77	45.6	51.68	32.98	108.48	54.25	102.1	21.84	18.59
62.01	41.02	193.34	90.51	107.16	46.62	192.53	319.16	162.76	257.14	153.46	88.51	81.32	37.49	86.92	59.67	53.9	150.29	169.92	178.9	209.86	114.68	179.38	72.56	131.36	31.23	45.52	141.09	456.62	648.92	135.06	863.61	454.75	363.99	470.74	301.05	329.11	290.86	563.54	841.28	807.22	168.24	237.59	86.14	55.7	1010.21	647.81	536.03	113.8	168.83
200.53	128.16	321.89	186.82	241.45	46.26	277.98	623.66	279.5	514.82	213.09	221.27	462.95	119.15	161.14	163.26	265.43	228.25	285.18	261.19	318.59	206.89	572.48	339.31	189.07	72.46	71.7	783.61	226.34	1988.63	330.19	389.37	242.35	1655.99	319.29	270.37	470.48	194.8	649.34	934.23	319.52	922.52	693.57	1160.36	586.33	603.42	705.26	372.67	924.15	254.02
66.74	66.74	66.74	66.74	66.74	66.74	98.87	117.07	66.74	149.49	78.81	158.05	119.74	62.48	253.92	125.89	104.75	254.24	147.34	163.39	154.24	56.56	205.96	54.32	157.15	172.41	168.44	333.65	145.05	224.66	66.74	933.68	1000.86	179.45	439.54	193.25	451.94	116.52	148.2	441.55	409.22	207.5	239.99	105.82	37.38	664.43	306.36	428.83	110.35	346.96
22.8	10.65	15.37	24.95	17.01	27.43	59.6	67.36	37.62	114.68	62.62	11.85	14.73	13.39	19.53	37.37	24.41	56.5	19.01	17.89	20.23	9.3	38.76	12.57	23.33	28.74	22.76	13.35	59.61	98.48	9.31	588.36	521.01	98.33	397.4	95.31	71.85	24.02	68.25	134.79	168.17	92.53	45.6	41.84	26.38	115.26	51.06	112.31	21.84	18.59
96.58	96.58	96.58	96.58	96.58	96.58	143.09	169.43	96.58	216.35	114.05	337.44	159.44	106.65	463.9	194.08	156.61	392.1	248.34	246.88	222.51	143.35	270.18	55.13	234.49	298.6	292.49	337.47	209.92	325.14	96.58	1351.26	1448.48	259.7	636.12	279.68	781.05	179.67	386.1	692.54	560.57	269.19	433.18	109.51	67.43	922.07	386.14	750.44	157.47	441.44
289.03	134.01	1222.94	287.27	654.95	97.57	646.78	1208.56	573.56	870.79	407.38	335.86	322.08	143.69	542.03	161.95	218.14	481.37	552.54	633.3	900.14	507.92	903.56	289.04	486.17	62.47	117.22	577.7	1610.17	5097.57	572.44	1281.37	824.13	1934.58	1756.02	1152.22	971.1	759.61	2287.33	3030.45	1911.54	361.72	1463.94	206.72	211.08	4705.28	3609.25	2435.12	854.04	548.31
88.1	74.98	131.49	134.6	293.65	30.88	170.87	342.89	166.18	247.48	166.3	184.92	96.69	58.91	192.39	52.45	107.29	186.45	115.26	104.95	120.1	67.8	170.53	187.69	90.85	43.73	99.01	150.62	356.22	1042.18	162.75	611.47	382.35	571.28	439.78	386.72	368.51	119.19	571.34	241.69	510.12	86.92	346.78	49.22	104.81	494.94	268.06	484.98	166.67	139.4
9.26	9.52	18.51	11.03	23.6	6.21	29.24	19.1	15.22	16.77	14.46	30.03	29.45	15.17	22.46	17.05	31.02	35.03	34.46	64.4	77.12	22.47	57.58	30	31.92	13.74	10.24	91.52	34.02	75.6	19.34	85.69	81.65	27.45	53.78	27.59	152.97	72.05	144.3	269.58	151.35	58.88	104.4	18.46	13.19	284.76	178.71	71.47	52.87	77.45
23.13	38.49	27.87	47.22	55.87	13.31	57.57	54.53	57.36	65.28	60.8	57.69	32.66	27.22	57.62	32.13	46.78	55.37	29.71	29.82	36.66	23.63	39.86	11.76	46.65	37.48	45.52	36.23	86.57	140.63	24.73	258.24	233.11	78.37	166.36	75.96	88.07	24.02	99.45	199.86	252.26	61.69	68.4	29.53	19.79	271.2	118.07	168.47	26.44	55.76
34.65	14.94	21.94	72.3	40.02	10.93	74.49	281.89	20.28	90.54	20.95	19.76	174.81	16.96	18.56	22.95	88.48	82.49	36.84	63.21	25.28	19.76	161.67	246.88	14.73	12.49	14.8	234.51	47.14	265.5	57.71	193.09	206.99	514.25	123.36	62.8	210.91	38.25	255.45	116.2	56.06	353.31	569.98	179.65	112.14	115.26	95.74	66.37	109.2	41.82
85.44	154.68	211.11	209.43	427.01	39.42	243.67	385.15	526.29	323.87	307.14	454.4	149.84	131.64	799.85	148.18	266.44	535.61	283.99	196.79	278.13	223.54	410.81	94.45	459.16	133.68	192.34	224.98	665.07	1035.26	164.86	1241.52	619.53	604.75	2090.94	425.33	1580.64	415.39	1961.68	1268.88	1816.24	277.6	1423.14	116.9	205.95	2271.28	1043.52	1597.89	189.66	382.58
19.83	19.65	12.35	39.41	22.18	26.88	62.91	39.44	25.7	64.35	51.62	15.81	12.81	9.82	31.25	24.26	21.36	66.67	24.95	17.89	30.34	10.85	37.65	11.76	31.92	26.24	27.31	17.16	65.15	92.5	12.72	471.81	262.24	80.6	230.33	90.42	64.89	20.46	62.4	134.79	134.54	72.9	42	43.07	22.72	128.82	41.49	81.68	27.59	13.94
7.81	10.12	38.81	14.82	7163.54	7.81	43.49	237185	55.2	29.52	25.47	11.85	5197.51	19.64	29.3	11.8	7083.64	13.56	11.88	116.88	15.17	2.71	21.04	9661.56	12.28	9577.7	44.39	123081	23.44	1814.92	25.92	863.22	107.8	72.48	149.92	997.43	97524.7	4467.84	600450	74.37	117.72	504.72	124229	104.59	2456.72	576.3	62921	10164.2	81.61	844.15
15.88	14.69	22.16	16.72	14.21	18.27	66.4	83.54	65.16	225.89	43	22.13	12.81	10.71	22.46	22.95	14.24	41.81	15.45	10.73	32.87	10.85	23.25	4.46	19.64	21.24	14.8	19.07	36.53	132.02	23.77	587.85	798.18	150.64	498.12	154.12	55.62	21.35	44.85	106.9	106.51	70.1	30	33.22	11.73	74.58	28.72	51.05	18.39	15.49
18.56	29.1	27.53	55.85	33.23	33.64	38.81	70.37	41.74	58.68	31.9	41.09	24.33	12.5	42.97	24.26	20.85	51.98	54.66	46.51	41.72	24.8	45.4	20.27	47.88	42.48	31.87	36.23	153.01	143.3	19.1	229.06	245.54	52.83	167.14	61.64	134.42	46.25	105.3	232.4	201.8	81.32	66	28.3	26.38	169.5	79.78	137.84	25.29	29.43
22.6	31.2	65.91	46.63	77.07	24.52	50.63	93.92	50.96	48.48	40.36	105.11	48.02	24.99	125.01	32.78	37.63	62.15	61.79	47.71	59.42	49.98	115.16	29.19	52.79	19.99	13.66	61.01	242.63	464.01	70.55	63.75	119.59	162.34	232.58	85.77	206.27	88.06	339.3	199.86	285.89	28.04	323.99	9.84	32.98	467.82	232.96	183.78	44.83	78.99
25.61	34.33	75.27	60.3	68.93	16.65	61.1	86.13	53.59	43.99	56.82	244.98	74.92	46.86	169.93	61.63	105.26	118.65	118.83	98.99	64.48	91.82	118.48	18.65	207.48	51.22	47.8	57.2	200.62	178.51	16.25	398.41	294.53	121.46	336.31	42.65	303.61	53.37	298.35	218.45	201.8	103.75	280.79	20.92	38.11	630.54	389.33	158.26	70.12	116.17
396.84	491.03	975.76	651.61	2069.66	145.11	1012.1	1062.4	1581.18	1344.03	983.18	489.96	453.99	227.59	1382.9	203.91	413.9	1341.28	594.13	536.69	816.7	294.06	975.54	368.5	976.02	213.64	599.77	722.6	2874.3	3536.62	486.66	1289.02	1954.69	1078.58	3618.72	1717.95	2503.07	1637.53	3077.07	2500.59	5403.89	291.62	2453.89	164.89	569.47	5607.02	2409.36	4660.92	1035.65	559.16
16.68	15.34	13.78	19.81	10.48	16.16	45.88	70.62	41.55	114.45	73.13	18.97	16.01	14.73	31.25	28.85	23.9	42.94	9.51	17.89	21.49	10.85	21.04	8.92	20.87	29.98	22.76	24.79	63.94	41.7	9.2	498.22	557.28	108.24	305.92	107.61	50.99	16.01	40.95	130.14	229.83	72.9	38.4	39.38	22.72	122.04	47.87	61.26	19.54	21.68
13.88	16.57	28.91	28.97	28.72	12.88	45.64	52.65	45.93	58.39	38.24	44.25	32.66	19.64	40.04	22.29	24.41	42.94	23.77	25.05	40.46	12.79	31	13.38	36.83	22.49	33	40.04	70.38	140.93	16.42	176.81	236.91	76.46	98.84	57.18	53.31	26.68	74.1	144.09	145.75	84.12	57.6	31.99	24.19	155.94	92.54	45.95	25.29	26.33
1753.12	939.34	6831.48	2212.38	5456.04	249.41	7521.31	12742.5	7229.26	7971.84	4686.53	1517.31	2045.2	693.47	2728.69	856.95	1351.54	4347	3401.96	3401.43	3815.48	2576.77	6018.22	2343.94	2515.56	346.08	611.15	3891.37	8121.98	15837.2	3450.75	4012.35	3106.29	12747.2	10980.1	6316.67	14638.3	5746.02	15570.6	18754.4	18599.7	3816.28	6826.5	1447.07	3389.71	21478.9	12101	11705.9	3943.75	2815.91
1150.9	1015.99	3319.78	2427.43	5598.75	221.81	3853.48	4776.12	5424.61	4492.15	2813.5	2215.11	1114.8	574.77	3688.71	845.15	1094.25	3412.51	1853.67	2014.38	2380.56	1479.19	3504.63	977.39	2004.84	694.65	1119.87	1958.08	10092.3	24367.2	2373.8	8419.86	7232.87	9410.13	19954.4	9698.51	6361.97	2653.31	7281.23	7641.2	6098.99	1068.33	6543.31	447.9	718.25	14604	9497.02	10720.6	2433.38	2084.83
46.27	28.95	23.69	133.17	109.55	30.09	176.13	295.7	100.01	699.55	79.62	43.46	117.82	52.21	143.56	67.53	37.63	475.72	158.04	32.2	58.16	18.6	255.79	8.51	62.61	47.48	59.18	291.71	856.14	525.65	112.91	347.55	372.55	415.09	1764.66	930.02	2542.47	189.46	941.84	120.85	1261.28	44.86	967.16	40.61	52.77	264.42	102.12	484.98	45.98	61.96
3.98	5.53	3.82	3	476.46	5.27	4.68	5664.18	6.28	10.23	4.98	9.48	466.16	4.46	13.67	6.56	231.36	13.56	8.32	15.5	7.59	4.65	7.75	807.12	4.91	489.75	13.66	11193.6	11.45	108.78	4.77	9.83	47.41	12.28	4.63	49.84	8107.16	359.35	24694.6	65.07	22.42	33.65	12287.5	23.38	203.75	81.36	4250.68	530.93	17.24	88.29
15.01	6.17	6.55	18.07	6.72	2.65	54.92	55.74	54.48	154.21	50.03	15.81	13.45	11.6	24.42	17.7	11.7	47.46	14.26	10.73	15.17	7.36	26.58	3.65	15.96	26.24	14.8	20.97	34.53	53.48	12.36	777.94	833.91	71.2	366.22	168.69	39.4	17.79	58.5	88.31	140.14	70.1	19.2	36.92	21.25	67.8	22.34	56.16	11.49	10.84
24.55	36.23	19.22	36.93	49.77	13.04	59.22	60.38	43.71	49.74	57.69	38.72	26.25	23.65	49.81	28.19	19.32	31.64	22.58	22.66	24.02	15.5	27.68	11.35	31.92	34.98	22.76	38.13	60.33	198.11	40.98	279.62	183.17	89.57	131.63	77.17	60.26	40.03	72.15	176.62	100.9	58.88	37.2	19.69	21.99	81.36	31.91	76.58	22.99	26.33
15.71	28.46	15.01	27.02	23.44	39.6	44.98	46.31	28.34	76.87	40.52	18.18	15.37	10.71	27.35	19.01	21.36	41.81	15.45	23.85	25.28	8.14	32.11	7.3	29.46	38.73	17.07	24.79	86.06	155.52	18.48	387.79	316.72	67.43	165.17	64.98	50.99	18.68	68.25	176.62	162.57	64.49	37.2	56.6	25.65	115.26	31.91	97	18.39	20.14
13.13	18.89	6.87	7.9	27.41	18.12	96.05	162.47	107.71	207.46	125.77	13.43	14.73	10.26	32.23	29.5	18.81	51.98	22.58	27.43	17.7	11.62	28.79	7.7	29.46	22.49	27.31	28.6	30.19	93.53	19.64	1878.84	1597.32	249.03	579.49	268.2	46.35	21.35	54.6	120.85	179.38	95.34	33.6	45.53	15.39	149.16	35.1	66.37	13.79	23.23
639.97	617.99	1381.69	1598.89	3127.46	159.64	2146.06	2012.43	4353.95	2513.79	3049.5	1219.38	712.04	343.61	2288.23	463.55	1166.96	3255.45	689.19	1148.52	959.56	473.82	776.22	503.89	1324.69	714.64	1708.26	1658.74	3195.36	9276.37	603.2	4915.1	4944.11	3326.4	11273.1	4792.54	5353.79	1491.65	3040.02	5856.39	4691.96	1093.57	3062.27	290.4	631.77	9776.69	5345.27	6595.74	1148.3	1192.66
3319.4	5252.45	15100.2	15734.2	27298.6	1092.71	16393.1	13509.1	22885.9	20638.2	18055.8	16748.9	7811.96	4495.53	20392.9	4016.58	8317.72	24541.9	15353.4	11215.7	12442.6	6590.89	22192.7	4162.5	16198.3	2417.54	4766.28	9206.97	32409.5	27442	10699.9	32151.1	25237.6	20406.8	57443.1	25889.4	58787.4	16086.2	75017.8	55547.4	56774.4	11000.2	33365.7	2934.75	4240.62	64253.6	49549.8	48855.5	8972.57	15348.1
19.59	10.74	11.39	23.58	9.74	15.03	122.87	76.79	49.46	159.98	97.94	22.92	16.65	5.8	29.3	22.29	12.71	46.33	20.2	21.47	26.55	9.3	29.9	13.78	25.78	31.23	34.14	13.35	70.1	69.8	11.73	676.85	1278.34	123.89	303.46	146.77	88.07	22.24	62.4	125.49	140.14	72.9	28.8	31.99	22.72	88.14	38.29	76.58	20.69	18.59
17.05	18.45	32.1	36.46	32.81	16.01	19.94	37.5	38.95	44.33	37.39	22.92	18.57	13.39	31.25	32.13	24.41	49.72	20.2	27.43	20.23	29.06	19.93	7.7	50.34	32.48	31.87	26.69	108.4	114.59	18.47	310.11	201.83	27.67	145.99	43.56	95.02	21.35	95.55	97.61	179.38	39.26	90	14.77	16.12	169.5	60.63	132.73	25.29	23.23
36.93	62.48	62.43	56.72	102.16	38.95	86.47	92.86	87.43	142.9	89.76	45.05	22.41	23.21	61.53	37.37	32.54	106.22	49.91	40.55	53.1	32.16	64.22	23.92	58.93	32.48	43.25	47.66	109.15	182.77	47.22	474.74	732.81	98.54	241.37	129.71	97.34	58.71	111.15	209.16	235.44	95.34	69.6	49.22	25.65	115.26	111.69	127.63	40.23	34.08
3534.8	144.12	572.52	3037.04	1497.1	33.79	7649.02	11964.7	2736.35	10167.1	396.05	139.88	10543.6	689.46	402.37	3232.41	6740.92	3653.2	5019.17	2407.96	3149.22	1173.51	19510.8	5409.88	176.79	318.59	250.38	26074.7	1224.29	95699.8	11184	4185.04	1825.53	52640.3	6140.71	3667.38	12800.4	1929.28	4991.95	8533.6	128.93	12842.4	35360.1	21244.6	10986.3	1437.35	1375.41	2322.8	22962.5	4609.55
15.02	15.43	13.1	22.59	22.4	32.98	92.75	76.03	49.55	113.27	73.93	16.6	17.93	10.26	30.28	26.23	21.36	50.85	21.39	25.05	27.81	9.69	22.15	10.54	27.01	27.49	23.9	22.88	57.57	81.06	9.19	909.58	1191.69	161.87	523.35	118.54	78.8	19.57	42.9	227.75	156.96	67.3	40.8	47.99	21.25	88.14	25.53	97	24.14	9.29
20.27	27.63	36.44	41.69	46.9	23.32	41.08	52.48	41.77	53.93	53.42	91.67	53.15	35.25	48.83	25.57	35.09	63.28	45.15	51.28	44.25	36.81	38.76	18.65	79.8	37.48	43.25	28.6	88.8	140	20.12	132.7	175.07	86.32	139.36	69.72	74.17	30.24	105.3	250.99	162.57	81.32	57.6	38.15	21.99	169.5	118.07	117.42	39.08	32.53
83.31	231.79	222.88	218.66	169	215.36	88.36	160.71	231.57	154.25	360.85	184.92	170.33	287.39	211.93	104.25	161.7	97.18	134.27	197.98	84.7	208.44	135.09	94.45	470.21	234.88	190.06	91.52	137.64	93.14	67.29	172.04	193.64	85.97	129.58	71.22	81.12	103.18	152.1	83.66	140.14	58.88	92.4	51.68	58.63	61.02	51.06	142.94	77.01	69.7
13.78	11.86	26	21.21	43.5	11.43	17.59	408.52	14.16	26.59	13.35	30.82	30.1	12.05	32.23	20.33	34.07	42.94	42.78	45.32	29.08	18.21	49.83	47.43	27.01	6.25	10.24	87.7	77.39	211.21	26.38	102.8	152.58	91.19	55.84	34.37	97.34	41.81	85.8	88.31	78.48	42.06	202.79	33.22	23.45	81.36	95.74	91.89	58.62	32.53
312.67	255.53	262.57	271.49	261.22	276.61	303.42	438.35	208.62	300.44	262.22	404.62	386.12	439.11	283.22	337.67	318.31	280.23	349.35	539.08	477.88	363.41	305.62	354.31	446.88	336.08	287.93	434.7	506.82	228.57	364.05	202.44	258.74	383.09	278.57	354.55	456.58	490.99	177.45	381.13	650.26	493.51	364.78	649.71	552.61	562.74	733.98	515.61	535.64	381.03
109609	185783	143124	204293	294267	31202.5	297452	183989	394191	171508	352566	708461	262066	216914	477062	251827	292297	193768	192025	139821	173681	193939	143061	52268.4	337334	297275	296240	84473.8	166317	370664	60233.2	106626	76459.4	99088.6	107252	189210	175428	135998	253622	1084929	319793	15792.3	130383	7416.24	56248.7	203154	225739	179724	69577.1	295436
585.4	946.37	478.93	1906.58	1946.93	101.22	1151.26	755.28	1575.15	695.23	1643.75	2094.99	786.32	655.1	1771.6	823.51	706.79	568.38	880.49	591.55	635.91	614.46	828.27	336.07	1102.48	1496.75	1630.87	739.76	945.9	2128.91	858.78	522.37	1172.4	818.85	430.34	1415.7	686.03	587.06	725.39	2240.3	274.68	56.08	395.98	35.68	39.58	413.58	769.08	214.41	318.4	1457.52
23.48	10.34	14.63	25.23	25.02	30.87	201.59	249.08	127.03	437.33	153.7	15.02	12.81	8.03	31.25	24.92	20.34	54.24	17.82	28.62	15.17	5.81	21.04	10.13	28.24	28.74	25.04	30.51	38.57	79.66	7.53	1903.72	2218.13	286.34	974.12	411.16	62.58	23.13	44.85	153.38	173.78	103.75	51.6	45.53	24.92	81.36	38.29	107.21	9.2	21.68
119.52	266.47	232.29	143.45	173.71	287.67	132.06	127.81	316.2	130.22	227.91	229.97	98.61	187.87	222.67	182.93	131.19	115.26	172.3	140.73	170.67	222.38	116.27	101.35	220.99	273.61	262.9	97.24	176.89	83.5	156.84	130.13	162.74	58.36	132.73	204.25	83.44	257.06	191.1	92.96	252.26	75.71	76.8	45.53	100.41	183.06	217	199.1	108.05	221.49
178.08	261.47	370.93	338.97	352.41	196.52	1139.7	6061.45	665.27	1206.25	651.03	483.64	282.38	119.6	593.79	228.83	235.43	566.12	338.65	357.79	185.84	186.74	498.29	407.82	133.82	101.2	160.47	520.5	1797.36	6927.42	644.52	2331.9	1826.68	5154	7853.23	1874.94	1722.02	264.17	1561.94	4.65	465.27	2.8	964.76	1.23	1	2800.12	820.14	1204.8	180.46	562.25
30.34	34.54	68.4	43.53	81.46	23.63	35.37	72.21	77.33	62.7	54.44	162	53.15	51.32	146.49	33.44	51.36	51.98	93.87	51.28	45.51	58.11	47.61	16.62	95.76	44.98	58.04	36.23	177.13	138.57	27.59	253.38	234.57	79.69	151.81	57.21	74.17	48.92	163.8	190.57	353.16	89.73	85.2	38.15	18.32	196.62	201.05	107.21	37.93	54.21
22.67	23.3	35.23	46.9	41.22	28.53	29.63	50.43	51.43	67.19	42.8	39.51	23.69	16.51	50.78	19.01	19.83	39.55	21.39	23.85	31.61	16.27	27.68	6.08	39.29	29.98	33	24.79	86.92	96.77	19.62	244.79	449.84	60.49	164.63	76	50.99	26.68	78	120.85	179.38	81.32	38.4	29.53	17.59	101.7	47.87	122.52	26.44	13.94
34.25	52.28	30.18	44.38	57.67	53.45	40.77	46.17	40.14	38.86	41.68	43.46	34.58	39.72	49.81	50.49	40.17	56.5	41.59	41.74	35.4	29.44	36.54	65.67	54.02	48.73	45.52	36.23	83.21	92.63	35.27	100.43	62.8	48.26	98.5	50.24	34.76	32.02	66.3	79.01	100.9	61.69	40.8	40.61	28.58	122.04	57.44	45.95	26.44	37.17
4.07	33113.4	4.07	24061.2	30328.5	4.07	4428.39	7.14	61948.9	9.12	42736.6	13256.7	4532.86	6617.89	20782.5	9714.94	4811.24	6502.99	10153.6	2220.71	3758.58	4088.12	12386.4	818.47	10530	14053	9774.96	3975.26	8.85	13.71	26144.7	56.97	61.07	10.95	26.82	64469.9	11857.1	8144.94	6479.79	158.03	1636.86	42.06	3622.64	187.04	861.17	1342.43	986.08	1403.89	4302.37	9132.36
2107.74	272.36	547.9	594.66	508.16	245.37	1557.18	540.61	366.58	958.36	250.07	312.95	1043.73	248.56	351.58	719.92	862.89	1319.81	696.32	373.3	957.03	471.88	1334.31	1050.76	93.31	222.39	357.36	1670.18	218.9	1364.91	1658.27	493.78	438.94	2423.45	476.24	867.48	2178.6	561.26	684.44	999.3	100.9	1724.47	2216.3	3770.26	2516.81	305.1	501.02	347.14	1986.24	1070.3
23.12	34.89	25.75	45.15	61.65	16.98	68.14	65.46	50.46	36.93	71.73	90.88	43.54	30.35	53.71	36.72	44.24	35.03	33.27	33.39	32.87	36.42	36.54	9.32	60.16	44.98	50.08	28.6	56.58	143.15	19.88	182.12	130.15	49	97.16	60.31	113.57	21.35	40.95	162.68	106.51	30.84	39.6	20.92	16.86	108.48	63.82	71.47	18.39	55.76
57.09	43.91	59.88	51.9	47.11	57.09	26.35	34.73	23.15	29.14	31.54	45	57	72	77	88	94	99	51	54	66	67	46	58	60	47	57	56	61.08	48.3	52.7	28.34	41.12	29.94	30.74	22.75	91	86	98	91	79	90	93	112	67	42	61	71	70	53
31.31	26.82	39.46	32.71	23.36	15.01	159.11	172.25	120.79	144.35	126.82	64.01	38.42	34.36	75.2	30.16	45.25	47.46	23.77	64.4	29.08	30.22	34.33	23.11	44.2	33.73	43.25	51.48	66.69	144.62	20.18	665.42	644.26	173.27	464.83	164.39	143.69	48.92	109.2	204.51	106.51	53.28	50.4	34.45	13.19	61.02	44.68	51.05	21.84	29.43
3141.73	1624.42	227.8	4003.49	7035.68	42.71	2733.05	772.39	1079.37	5846.98	966.11	967.28	1085.35	631	5305.02	660.91	262.38	9666.91	3822.61	447.24	1331.24	261.9	6665.99	294.31	1470.79	1589.2	1929.04	2127.76	6304.53	673.98	2267.59	1179.37	1614.14	680	9527.62	4387.39	26977.5	2642.64	5485.3	144.09	6766.07	173.85	4732.59	210.42	381.85	7505.4	1394.56	16601.7	1205.77	1249.97
19.2	30.63	29.52	54.71	63.3	13.37	63.36	60.96	67.76	43.91	68.39	79.03	42.9	31.24	62.5	46.55	48.31	35.03	26.14	21.47	25.28	27.89	22.15	9.32	46.65	33.73	58.04	36.23	67.78	140.98	21.92	149.59	334.08	38.33	181.93	28.38	53.31	30.24	60.45	181.27	123.33	33.65	36	16	19.06	61.02	51.06	66.37	28.74	55.76
28.33	41	34.29	46.96	87.1	16.63	71.01	64.4	158.74	68.53	74.66	128.02	53.15	49.98	96.69	100.97	60.51	55.37	48.72	26.24	41.72	51.14	34.33	12.16	60.16	56.22	60.32	36.23	79.79	106.42	41.96	242.54	214.11	65.81	100.74	88.59	74.17	40.03	83.85	427.61	241.04	50.47	49.2	19.69	31.52	94.92	57.44	66.37	21.84	61.96
10148.7	10395.3	10515.1	19525.8	17249.8	1335.31	7610.19	7072.9	11376.5	7925.52	9380.62	9622	10673	8832	12066	12052	13683	14282	7654	8366	6952	8895	8623	6629	6653	5527	7398	8833	15368.4	18243.3	20598.6	5214.39	9923.2	12766.5	10023.6	11367.7	9544	7032	6089	5597	7994	8445	13027	5307	5171	8000	6952	5938	6886	8511
755.26	652.06	123.93	754.17	830.71	35.7	637.99	980.29	1360.63	1429.21	420.08	663.03	587.18	264.63	2130.99	247.84	404.75	5279.23	649.97	390	391.91	162.33	2202.44	39.73	170.65	1158.17	567.9	2021	579.1	2773.31	133.19	685.1	669.59	546.04	3006.98	4020.49	25797.8	375.36	2174.23	422.96	1020.24	162.63	2605.09	113.21	108.47	1708.55	523.36	1924.61	234.49	449.18
31.51	43.72	38.48	44.24	68.94	26.58	74.1	73.12	77.06	87.14	91.88	75.87	40.98	26.78	77.15	55.08	51.87	37.29	47.53	23.85	31.61	27.89	33.22	8.11	58.93	51.22	43.25	30.51	60.39	146.55	22	272.14	361.17	79.7	195.22	104.61	55.62	32.02	74.1	125.49	112.11	56.08	36	18.46	18.32	74.58	51.06	40.84	26.44	44.92
36146.2	36875.8	39959.2	78179.4	67699.2	4073.06	27594.6	25635.2	42996.4	27559.3	33693.1	34786	38872	33471	43785	45164	51778	53242	27010	29398	25209	30488	30392	23947	22556	18598	26781	33249	62010.6	67805	79515.1	18703.5	34841.4	47342.8	35795.8	44001.4	31664	24796	21590	20214	27025	30791	48259	20311	12707	27435	27923	18269	25850	32531
47.55	129.5	111.99	134.11	256.23	28.04	85.42	171.03	235.41	68.1	159.7	307.41	96.69	86.57	242.2	68.19	111.36	105.09	91.5	67.98	101.14	96.86	188.24	39.32	170.65	79.96	99.01	53.38	148.1	331.74	82.27	146.67	157.22	90.2	165.71	160.9	148.33	106.74	298.35	488.03	196.2	39.26	227.99	19.69	27.12	196.62	165.94	102.1	48.28	134.76
10613	9882.02	10631.6	10513	9585.78	10581.9	5894.31	5577.58	5390.02	6469.39	5770.72	12551	16034	14536	15739	13976	16815	17777	10813	11929	11282	12096	11307	10009	11884	10335	11830	10227	10781.9	9990.7	10707.4	5588.13	6837.67	6553.85	5955.17	5009.32	15222	14397	14911	16543	15928	17455	15797	19808	12515	11584	11051	12908	12238	9521
602.74	614.26	746.07	1172.21	1200.36	131.81	381.35	426.14	705.12	422.3	540.04	822	973	824	1260	947	1336	1335	645	871	749	818	677	601	492	449	685	832	1282.26	1689.21	1117.18	391.59	638.57	950.82	714.08	703.84	741	531	454	716	705	1095	1359	717	268	813	792	461	710	828
53.28	88.74	76.61	90.55	139.1	34.63	108.3	79.38	147.92	77.98	127.43	196.78	87.08	71.4	157.24	128.51	143.39	102.83	89.12	57.25	87.23	85.23	69.76	27.97	139.96	126.19	129.74	99.14	96.46	228.51	33.96	109.58	130.51	53.82	114.63	100.8	115.88	44.47	366.6	395.07	190.59	30.84	142.79	22.15	32.25	162.72	127.65	127.63	28.74	154.89
34143.7	31417.3	34355.7	34348.8	30187.1	33432.4	18394.8	18162.1	16702.7	20590.9	17769.1	42040	54110	48311	53637	47929	56843	61136	34847	39333	37276	40280	37361	32506	39396	34243	38302	33212	34437.9	32589.5	34566.6	17019.3	22727.8	20604.1	18501.1	15659.2	51842	48065	50806	55811	52132	58401	52181	66389	43357	37498	35326	41965	39636	30628
43.96	89.04	48.12	80.39	128.59	19.83	122.76	85.35	116.98	69.82	122.99	166.75	75.56	61.14	147.47	108.18	133.22	92.66	86.74	84.68	73.33	80.97	69.76	25.94	143.64	134.93	126.33	40.04	99.14	204.73	25.8	202.08	57.01	53.15	70.1	90.26	88.07	59.59	95.55	320.71	151.35	33.65	56.4	13.54	32.98	169.5	137.22	183.78	34.48	150.24
656.29	642.71	721.52	695.02	625.72	650.18	354.64	337.66	333.58	415.11	360.76	797	961	940	982	951	1111	1190	682	748	731	787	704	622	769	698	756	596	678.03	675.32	686.87	351.25	468.1	416.47	379.78	316.6	960	867	910	1057	1012	1126	979	1252	853	712	661	831	761	647
472.92	472.92	472.92	472.92	472.92	472.92	700.63	829.6	472.92	1059.34	558.45	2550.98	1	40.16	3528.54	1727.67	1102.39	1967.28	922.08	694.12	1.26	392.85	1698.61	311.74	424.78	963.27	839.9	2024.81	1027.84	1592.01	472.92	6616.31	7092.33	1271.6	3114.69	1369.45	5488.21	1	1.95	4.65	5.61	2.8	1513.13	1.23	1	1600.07	3.19	5.11	1.15	5210.53
122.46	104.54	121.86	102.15	100.96	106.93	62.72	54.96	54.96	57.94	59.74	141	195	171	182	154	194	211	131	124	143	135	123	120	135	124	143	117	127.84	106.33	123.66	46	62.72	57.94	48.39	49.58	173	177	190	158	178	181	199	209	143	125	105	149	132	102
2977.95	2661.05	2882.1	2936.22	2614.1	2831.89	1667.97	1594.93	1603.41	1852.5	1716.22	3369	4216	3877	4275	3743	4445	4642	2973	3470	3214	3382	3050	2694	3244	2877	3256	2777	2936.22	2848.19	2971.43	1570.16	1921.62	1904.66	1763.17	1439.74	4065	3848	4144	4346	4209	4559	4076	5154	3399	3138	2833	3310	3234	2494
Note: Hp: Human Papillomavirus positive. Hn: Human Papillomavirus negative. Lp: Lactobacillus-dominated. Ln: non-Lactobacillus-dominated
[truncated: 12 more columns]
